# Supplementary material for: Feeding Essential Oils to Neonatal Holstein Dairy Calves Results in Increased Ruminal Prevotellaceae Abundance and Propionate Concentrations
Source: Microorganisms. 2019 May 1;7(5):120. doi: 10.3390/microorganisms7050120 (PMC6560426; doi:10.3390/microorganisms7050120)
Supplement: Supplementary file 1 [file microorganisms-07-00120-s001.zip]

Archive with 4 entries (3 files):
- microorganisms-488680-suppl/
- microorganisms-488680-suppl/Poudel et al EO Supp Table 1.xlsx
- microorganisms-488680-suppl/Poudel et al EO Supp Table 2.xlsx
- microorganisms-488680-suppl/Poudel et al EO Supp Table 3.xlsx
