# Supplementary material for: Feeding Essential Oils to Neonatal Holstein Dairy Calves Results in Increased Ruminal Prevotellaceae Abundance and Propionate Concentrations
Source: Microorganisms. 2019 May 1;7(5):120. doi: 10.3390/microorganisms7050120 (PMC6560426; doi:10.3390/microorganisms7050120)
Supplement: Supplementary file 1 [file microorganisms-07-00120-s001.zip › microorganisms-488680-suppl/Poudel et al EO Supp Table 1.xlsx]

## Sheet: Title - table
Supplementary Table 1 Ingredient composition for the pelleted calf starter (% as is basis) (Froehlich et al, 2017)
Dietary ingredients	%
Wheat middlings	34.1
Soybean meal (48% crude protein)	20.2
Soyhulls	15.7
Ground corn	15
Corn distiller's grains with solubles	5
Molasses	3.8
Alfalfa meal	2.5
Animal fat	0.6
Minerals	2.8
Vitamins	0.2
