# Supplementary material for: Feeding Essential Oils to Neonatal Holstein Dairy Calves Results in Increased Ruminal Prevotellaceae Abundance and Propionate Concentrations
Source: Microorganisms. 2019 May 1;7(5):120. doi: 10.3390/microorganisms7050120 (PMC6560426; doi:10.3390/microorganisms7050120)
Supplement: Supplementary file 1 [file microorganisms-07-00120-s001.zip › microorganisms-488680-suppl/Poudel et al EO Supp Table 2.xlsx]

## Sheet: Description
Supplementary Table 1. Operational Taxonomic Unit (OTU) table (relative abundance, scale 0 - 1) for each OTU identified in rumen samples collected from dairy calves fed milk replacer that was supplemented (EO) or not supplemented (Control) with EO

## Sheet: OTU table
	EO-1	EO-2	EO-3	EO-4	EO-5	EO-6	EO-7	EO-8	EO-9	EO-10		Co-1	Co-2	Co-3	Co-4	Co-5	Co-6	Co-7	Co-8	Co-9	Co-10
>SD_Bt-00966	0.294386	0.134619	0.0511182	0.474176	0.220882	0.156545	0.108466	0.466188	0.020339	0.0243914		0.0109723	0.0381701	0.00447078	0.0176211	0.00240964	0.00164179	0.00424124	0.00118413	0.00303272	0.185971
>SD_Bt-00976	0.00568032	0.0126271	0.0355794	0.0683332	0.13323	0.0303324	0.0555556	0.0286606	0.0972881	0.00640907		0.514112	0.0510341	0.0443959	0.0433751	0.000903614	0.000149254	0.00407159	0.00118413	0.000478851	0.141313
>SD_Bt-00009	0.00482166	0.00855932	0.007842	0.0509749	0.0928406	0.00911913	0.0119048	0.10971	0.113559	0.00530247		0.00615209	0.0106647	0.00155958	0.0718401	0.00993976	0.0061194	0.00754941	0.598184	0.0421389	0.00305873
>SD_Bt-00974	0.40606	0.423517	0.000726111	0.0245095	0.000911577	0.0217307	0.00396825	0.00112395	0.000677966	0.00147547		0.000634236	0.00155151	0.0545852	0.0111826	0.0123494	0.0267164	0.00161167	0.00197355	0.00175579	0.00163132
>SD_Bt-00980	0.000478864	0.00105932	0.00275922	0.000916814	0.000981698	0.0248027	0.00396825	0.006931	0.00711864	0.00295094		0.000761083	0.000210885	0.000831774	0.0542189	0.00692771	0.433731	0.0020358	0.00138149	0.155946	0.000203915
>SD_Bt-00967	0.000412814	0.000423729	0.140575	0.000427847	0.00603043	0.00478593	0.00992063	0.00237278	0.0261017	0.00521025		0.0108454	0.00369048	0.000519859	0.0423585	0.0060241	0.195522	0.222496	0.000789422	0.000798085	0.0146819
>SD_Bt-00981	0.000280713	0.000762712	0.0106012	0.00195587	0.00259449	0.0216984	0.0919312	0.000749298	0.0715254	0.00631686		0.0010782	0.00894753	0.307652	0.0328702	0.00240964	0.00134328	0.00483502	0.000789422	0.000478851	0.016925
>SD_Bt-00975	0.00135403	0.000889831	0.00145222	0.000733452	0.00056097	0.00061441	0.00198413	0.00318451	0.00169492	0.0360107		0.00069766	0.501137	0.000831774	0.00372755	0.00210843	0.000597015	0.00144202	0.00217091	0.00207502	0.000815661
>SD_Bt-00977	0.0349571	0.00118644	0.318182	0.00433959	0.00280485	0.0294917	0.021164	0.000811739	0.00576271	0.032737		0.00114162	0.0449335	0.00665419	0.00338868	0.00060241	0.000597015	0.0013572	0.000394711	0.000798085	0.00469005
>SD_Bt-00983	0.000181638	0.00292373	0.000435667	6.1121e-05	7.01213e-05	0	0	0.00043709	0.000677966	0.000230542		0.190461	0.000105442	0.00103972	0.0342257	0.075	0.000597015	0.0721859	0.000197355	0.000478851	0.00203915
>SD_Bt-00179	0.0001321	0.000169492	0.000726111	0.000977935	0.00056097	0.000937783	0.00529101	0.000499532	0.0159322	0.328384		0.000253694	0.000406706	0.000519859	0.0176211	0.00240964	0.000447761	0.0016965	0.000789422	0.000478851	0.00122349
>SD_Bt-00982	0.000891678	0.000254237	0.031368	0.00189475	0.00252437	0.0533243	0.0251323	0.0177958	0.0515254	0.00267429		0.0228325	0.00450389	0.0911832	0.0233819	0.00512048	0.000298507	0.00814318	0.000986777	0.000319234	0.0201876
>SD_Bt-00978	0.071681	0.0411017	0.0137961	0.070228	0.12166	0.00155219	0.00132275	0.0155479	0.00237288	0.0043803		0.000253694	0.00111468	0.00135163	0.000677736	0	0.000298507	8.48248e-05	0	0.000478851	0.0130506
>SD_Bt-00291	0.000181638	0.000169492	0.001307	0.000427847	0.0211766	0.000679084	0.0555556	0.00462067	0.00135593	0.0100977		0.000317118	0.00134062	0.000519859	0.00711623	0.085241	0.00104478	0.114853	0.000592066	0.000159617	0.0487357
>SD_Bt-00070	0.00239432	0.00169492	0.00537322	0.0137522	0.0371643	0.0118355	0.00462963	0.03197	0.0515254	0.0133714		0.00069766	0.00646211	0.00155958	0.0318536	0.0063253	0.00358209	0.00415642	0.100849	0.0118117	0.00387439
>SD_Bt-00968	0.000198151	0.000466102	0.001307	0.00739564	0.000280485	0.00501229	0.0277778	0.00112395	0.0335593	0.00663962		0.00209298	0.000798349	0.00509461	0.00169434	0.0325301	0.00238806	0.0190856	0.00138149	0.1502	0.00203915
>SD_Bt-00984	0.00186592	0.00029661	0.00479233	0.0184585	0.000350607	0.058757	0.0291005	0.000499532	0.00576271	0.00479528		0.00069766	0.00281682	0.10158	0.00338868	0.00692771	0.00492537	0.0023751	0.00690744	0.0028731	0.0220228
>SD_Bt-30048	0.000561427	0.0015678	0.00217833	0.0107573	0.00694201	0.00488294	0.00330688	0.0415236	0.0342373	0.00248986		0.000570812	0.00140088	0.00103972	0.0155879	0.00060241	0.00641791	0.00288404	0.0489441	0.0614525	0.000611746
>SD_Bt-00995	0.000247688	0.000550847	0.00217833	0.0011613	0.00105182	0.00210193	0.0337302	0.0018108	0.0122034	0.00811509		0.00101478	0.000527212	0.00467873	0.00914944	0.133735	0.00268657	0.00780388	0.00473653	0.0124501	0.00367047
>SD_Bt-31954	0.000247688	0.000466102	0.00246878	0.00452295	0.000420728	0.00239296	0.00198413	0.0262254	0.00644068	0.00530247		0.0032346	0.00186784	0.032959	0.000677736	0.00180723	0.00104478	0.0438544	0.0104598	0.0909816	0.000203915
>SD_Bt-00718	0.000990753	0.000254237	0.00929422	0.00238372	0.00266461	0.0320463	0.010582	0.00355916	0.0244068	0.00631686		0.0024101	0.0397066	0.00166355	0.0182989	0.014759	0.00104478	0.0303673	0.0276298	0.00111732	0.00428222
>SD_Bt-00989	0.000643989	0.00186441	0.00101656	0.00134466	0.000140243	0.000582072	0.0191799	0.00280987	0.0254237	0.000138325		0.00494704	0.00367542	0.0723643	0.0684514	0.000903614	0	0.00458054	0.00868364	0	0.00754486
>SD_Bt-00988	8.25627e-05	0.000211864	0.002614	6.1121e-05	0.00147255	0.00381581	0.00859788	0.0010615	0.0125424	0.0172907		6.34236e-05	0.00156657	0.00842171	0.00914944	0.086747	0.00313433	0.0372381	0.00828893	0.00686353	0.00285481
>SD_Bt-00985	0.00211361	0.00377119	0.0206216	0.0483467	0.100344	0.00048506	0.0119048	0.000187324	0.00440678	0.000276651		0.00285406	0.000195821	0.000727802	0.00711623	0	0.000149254	0.00016965	0.000394711	0.00494812	0.00183524
>SD_Bt-36860	0.00326948	0.00627119	0.000726111	0.000305605	0	6.46747e-05	0.00132275	0.000312207	0	0		0.000126847	6.02528e-05	0.018507	0.0664182	0.000301205	0.000149254	0.000933073	0.000394711	0	0.0852365
>SD_Bt-00979	0.0001321	0.0104661	0.000290444	0.000305605	7.01213e-05	0.169092	0	0.000249766	0.000677966	0.000138325		0.000253694	0.000135569	0.000207943	0	0	0.000149254	0.00016965	0.000394711	0.000159617	0
>SD_Bt-00998	0.00227873	4.23729e-05	0	0	0.00785359	6.46747e-05	0.000661376	0.00249766	0.00169492	0.000276651		0	0.00115987	0.00644625	0.00135547	0	0.000149254	0.000339299	0.000197355	0.000159617	0.14009
>SD_Bt-00992	0.000264201	4.23729e-05	0.00246878	0	0.000280485	0.00847238	0.00661376	0.000312207	0.0284746	0.0148008		0.0034883	0.000602528	0.00124766	0.00338868	0.0518072	0.00238806	0.00967003	0.00138149	0.0212291	0.00570962
>SD_Bt-00125	0.000280713	0.000127119	0.000290444	0.000122242	0.000210364	0.000226361	0	0.000749298	0.000338983	0.000184434		0.000824507	0.121229	0.000207943	0.00135547	0	0	0.000424124	0.000789422	0.000319234	0
>SD_Bt-00993	0.000198151	0.000254237	0.00188789	0.000366726	0.000280485	0.0154249	0.000661376	0.00174836	0.00101695	0.00470306		0.000190271	9.03791e-05	0.000207943	0.01796	0.00150602	0.0629851	0.000593774	0.000592066	0.0154828	0.00040783
>SD_Bt-00732	3.30251e-05	0	0.000145222	0.000305605	7.01213e-05	3.23373e-05	0.00132275	0	0.00169492	0.00456474		0.000253694	0.000195821	0.000103972	0.00237208	0.105422	0.000746269	0.00118755	0.000789422	0.000319234	0
>SD_Bt-32818	0.000875165	0.0790678	0.000580889	0.00201699	0.00105182	0.00122882	0.0251323	0.000374649	0.000338983	0.000322759		0.000190271	0.000135569	0.00540653	0	0	0	0.000254475	0	0.000319234	0.00183524
>SD_Bt-00986	0.00247688	0.00521186	0.00377578	0.0287269	0.0293107	0.0056267	0.0026455	0.011177	0.00169492	0.000461084		0.00329803	0.00242517	0.000311915	0.00237208	0	0.000149254	8.48248e-05	0	0.000159617	0.0136623
>SD_Bt-00997	1.65125e-05	0.000762712	0	0.000122242	0.000140243	0.000129349	0	0	0	4.61084e-05		0.0444599	1.50632e-05	0.000103972	0.0145713	0.0243976	0	0.0281618	0	0.000478851	0
>SD_Bt-10252	0.000181638	0.000127119	0.000290444	0.00244484	0.000210364	0.00339542	0.0191799	0.000124883	0.0149153	0.0105588		0.000317118	0.000677844	0.00187149	0.00135547	0.0114458	0.000447761	0.00678599	0.000592066	0.0153232	0.00285481
>SD_Bt-00996	0.000214663	8.47458e-05	0.000871333	0.0026282	0.000701213	0.00300737	0.00198413	0.010615	0.00542373	0.0125876		0.0013319	0.00147619	0.0136203	0.0010166	0.00120482	0.000298507	0.0185766	0.00493389	0.0119713	0.00040783
>SD_Bt-12527	6.60502e-05	0.000677966	0.000580889	0.000488968	0.00112194	0.00300737	0	0.00312207	0.00169492	0.000138325		0.000634236	3.01264e-05	0.000103972	0.0227042	0.00180723	0.0255224	0.000339299	0.0017762	0.0228252	0
>SD_Bt-12523	0	0.000254237	0.000145222	6.1121e-05	7.01213e-05	3.23373e-05	0.00132275	0	0	4.61084e-05		0.0194076	3.01264e-05	0.000415887	0.0125381	0.0213855	0	0.0233268	0	0.000319234	0.00101958
>SD_Bt-12518	6.60502e-05	0.00029661	0.000726111	0.00238372	0.000490849	0.000646747	0.000661376	0.0189822	0.00440678	0.000737735		0.00386884	0.000557338	0.00114369	0.000677736	0.00060241	0	0.0100093	0.0157884	0.0169194	0
>SD_Bt-12528	4.95376e-05	4.23729e-05	0.0322393	0	0.00252437	0.000258699	0.0026455	6.24415e-05	0.00101695	0.000322759		0.000190271	0.000105442	0	0.00609963	0	0.0208955	0.00381712	0	0	0.00183524
>SD_Bt-00999	0.00391347	0.000254237	0.047052	0.00158914	0.00147255	0.00248998	0.00330688	0	0.0020339	0.00193655		0.000634236	0.00439845	0.000831774	0.000677736	0	0	8.48248e-05	0	0	0.000815661
>SD_Bt-12522	0.000957728	0.000423729	0.001307	0.00592873	0.00203352	0.000517397	0	0.00206057	0.00508475	0.000138325		0.0080548	0.000346453	0.0195467	0.00406642	0	0	0	0	0.00111732	0.0183524
>SD_Bt-30168	0.000148613	0.000550847	0.000435667	0.00287269	0.000280485	0.000840771	0.00330688	0.000749298	0.00711864	0.00087606		0.0032346	0.000225948	0.000415887	0.00135547	0.0111446	0	0.00856731	0.00118413	0.0226656	0.00040783
>SD_Bt-12529	0.0001321	8.47458e-05	0.000435667	0.000122242	0.00210364	0.000420385	0.00595238	0.00137371	0.00338983	0.00101439		0.000126847	0.000256074	0.011021	0.0064385	0.0111446	0.000149254	0.0106879	0.00513124	0.00175579	0.00367047
>SD_Bt-12524	3.30251e-05	0.000423729	0.00145222	0	0	0.0147458	0.00132275	6.24415e-05	0.0322034	0.00170601		0	7.5316e-05	0.00353504	0.000677736	0.0063253	0.000149254	0.00016965	0.000592066	0	0.000203915
>SD_Bt-00994	3.30251e-05	0	0.000145222	6.1121e-05	0	0	0	6.24415e-05	0.000677966	0.0554224		0	0.000105442	0.000103972	0	0.00060241	0.000746269	0.00110272	0.000592066	0	0
>SD_Bt-00991	0.015852	0.000254237	0.0229451	0.00165027	0.0013323	0.00449489	0.00198413	0.000187324	0.000338983	0.00304316		0.000126847	0.00265112	0.000207943	0	0	0	0	0	0.000319234	0.0026509
>SD_Bt-00014	0.000313738	0.000127119	0.00246878	0.000916814	0.000210364	0.00119648	0.00793651	0.000249766	0.0020339	0.0275729		0.00545443	0.000768223	0.000935745	0.000677736	0	0.000298507	0.000424124	0.000789422	0.00526736	0
>SD_Bt-00990	0.0001321	0.0108051	0.000145222	0	0	0.0425883	0	0.000124883	0	4.61084e-05		0	0	0.000103972	0	0	0	0	0.000197355	0.000159617	0
>SD_Bt-12517	0.00077609	0.027161	0.000871333	0.00311717	0.0019634	0.00109947	0.0145503	0.000124883	0.000338983	0.000368868		6.34236e-05	3.01264e-05	0.00124766	0.000338868	0	0	0	0	0	0.00163132
>SD_Bt-00987	0.0229855	0.01	0.00101656	0.000244484	0.000210364	0.000517397	0.000661376	6.24415e-05	0	0.000138325		0.000190271	0	0.014764	0	0	0.000298507	0	0.000197355	0	0
>SD_Bt-12516	0.00632431	0.00114407	0.00319489	0.00470631	0.00217376	0.000646747	0.0132275	0.00424602	0	0.00170601		0.000443965	0.00349466	0.000831774	0	0	0.000298507	8.48248e-05	0	0.000798085	0.00305873
>SD_Bt-30236	0.00432629	0.00601695	0.00943944	0.00250596	0.00371643	0.0134523	0	0.00168592	0.000338983	0.000414976		0.000126847	0.000572401	0	0	0	0	0	0	0.000319234	0.00224307
>SD_Bt-01000	0.00548217	0.0144492	0.00203311	0.00305605	0.00729262	0.00381581	0.000661376	0.00249766	0	4.61084e-05		0.000126847	0.000120506	0	0	0	0	0	0	0.000319234	0.00305873
>SD_Bt-00578	0.000181638	0.000211864	0.00159744	0.000550089	0.000350607	0.00126116	0.0026455	0.00087418	0.00779661	0.00502582		0.000570812	0.00128037	0.00176752	0.00135547	0.00963855	0.000447761	0.00254475	0.000789422	0.000319234	0.00101958
>SD_Bt-30405	0.000181638	0.000169492	0.00145222	0.000977935	0.0019634	0.00229595	0.00132275	0.00212301	0.00372881	0.00124493		6.34236e-05	0.00198834	0	0.00406642	0	0	0.000593774	0.0146043	0.000957702	0
>SD_Bt-12519	0.000412814	0.0333898	0	0	0	0.000355711	0	0	0	0		0	0	0.000103972	0	0.00150602	0	0	0	0.000159617	0.000203915
>SD_Bt-11440	1.65125e-05	0.000169492	0.000290444	0.000122242	0.00539934	9.7012e-05	0.000661376	0.00118639	0	0.000691627		0.000190271	9.03791e-05	0	0.00169434	0.00963855	0.000597015	0.0132327	0.000197355	0.000319234	0.00142741
>SD_Bt-36935	0.00353369	0.0130932	0.00116178	0.00550089	0.00140243	0.00329841	0.00330688	0.00137371	0.000338983	9.22169e-05		0	0.000497085	0	0.000338868	0	0	0	0.000197355	0.000159617	0.00142741
>SD_Bt-32744	3.30251e-05	4.23729e-05	0.000290444	0.000366726	0.000140243	0.000517397	0.000661376	0.000187324	0.000677966	0.00059941		0.00279064	0.000647717	0.00062383	0.0010166	0.0198795	0.00253731	0.000254475	0.000197355	0.00319234	0.000203915
>SD_Bt-12520	0.0034181	0.0190678	0.000435667	0.000794572	0.000701213	0.000743759	0.00462963	6.24415e-05	0.000677966	0.000322759		0	0.000135569	0.000935745	0.000338868	0	0	0	0	0	0.00142741
>SD_Bt-00480	4.95376e-05	8.47458e-05	0.00101656	0.000366726	0.000210364	0.000161687	0.00661376	0.000312207	0.00101695	0.000737735		0.000507389	0.000120506	0.00062383	0.000677736	0.0120482	0.00164179	0.00508949	0.000789422	0.000957702	0.000611746
>SD_Bt-12525	0.000677015	0.000381356	0.00755155	0.00158914	0.00224388	0.00316906	0.00198413	0.000249766	0.00101695	0.000691627		0.00443965	0.00432314	0.0014556	0.000338868	0	0	8.48248e-05	0	0	0.00285481
>SD_Bt-30081	0.000297226	0.000423729	0.002614	0.00140578	7.01213e-05	0.0075346	0.00661376	0.000312207	0.000677966	0.0021671		0.000126847	0.000888728	0.000935745	0.0010166	0.000301205	0.000298507	0.00016965	0	0.00494812	0.00142741
>SD_Bt-12534	0.000148613	4.23729e-05	0.000435667	0.000488968	0.000841456	0.00151986	0	0.000999063	0.0020339	0.000184434		0.000824507	0.00209378	0.000103972	0.00542189	0.000903614	0	0.00364747	0.00927571	0.000478851	0.000203915
>SD_Bt-12541	3.30251e-05	4.23729e-05	0.00508278	0	0.000350607	0.00061441	0.00132275	0.000187324	0.00135593	0.00115271		0.000634236	0.000210885	0	0.00304981	0.000301205	0.00462687	0.00788871	0.000197355	0	0.00163132
>SD_Bt-12544	0	0	0	0	0.000140243	0.000840771	0.000661376	0.000249766	0.0020339	0.00142936		0	4.51896e-05	0.00114369	0.00169434	0.00542169	0.00164179	0.00585291	0.000197355	0.00622506	0
>SD_Bt-00010	0.000181638	8.47458e-05	0.000145222	6.1121e-05	0.000140243	0	0.0238095	0	0.000677966	0		0	0	0.000103972	0.000338868	0	0.000149254	0	0	0	0
>SD_Bt-12531	1.65125e-05	0	0	0.000122242	0.000140243	9.7012e-05	0	6.24415e-05	0.00372881	0.0180745		0	0	0	0.00203321	0.00060241	0.000149254	8.48248e-05	0	0.000159617	0.000203915
>SD_Bt-12557	1.65125e-05	0	0.000290444	0	0.000841456	0.000323373	0	0.00043709	0.0020339	0.000276651		0	0.000195821	0.000103972	0.00169434	0.00572289	0.000447761	0.00551361	0.00434182	0.00175579	0
>SD_Bt-12526	0.00549868	0.00224576	0	0.00165027	0	0.00491528	0.000661376	6.24415e-05	0	0.000414976		0	0	0.00322312	0.00169434	0.000301205	0.00223881	8.48248e-05	0.000197355	0	0
>SD_Bt-12515	0	4.23729e-05	0	0	0	3.23373e-05	0	0.000374649	0	0.0108355		6.34236e-05	0.0110865	0	0	0	0.000149254	8.48248e-05	0	0	0
>SD_Bt-12530	0.00241083	0.00271186	0.00116178	0.00256708	0.00673165	0.00148752	0	0.00112395	0	9.22169e-05		0.000380542	0.00033139	0.000207943	0.000338868	0	0	0	0	0	0.00305873
>SD_Bt-12566	1.65125e-05	0.00398305	0.000435667	0	0.0013323	3.23373e-05	0.0112434	0	0.00169492	0		0	0	0.000103972	0.000338868	0	0	8.48248e-05	0	0.00223464	0.000203915
>SD_Bt-12554	0	0.000169492	0	6.1121e-05	0.00056097	9.7012e-05	0.00198413	0.000749298	0.000677966	0.00124493		0	3.01264e-05	0.000207943	0.00237208	0.00210843	0.00134328	0.00907626	0.000197355	0	0.00040783
>SD_Bt-12539	0.000511889	0.000466102	0.00885855	0.00183363	0.00336582	0.00109947	0.00198413	0.000187324	0.00101695	0.000138325		0.000317118	0.000587464	0	0	0.000301205	0	8.48248e-05	0	0	0.000203915
>SD_Bt-12535	3.30251e-05	0.000338983	0.00101656	0.000183363	0.00245425	0	0.000661376	0.00892913	0.000677966	0.000461084		0.000126847	0.00182265	0	0.000338868	0	0	0	0	0.00367119	0.000203915
>SD_Bt-10016	3.30251e-05	4.23729e-05	0.0152483	6.1121e-05	0.000350607	9.7012e-05	0	0.000249766	0.00338983	0.000138325		0.000317118	0.000135569	0	0	0	0	0	0	0	0.00040783
>SD_Bt-12536	4.95376e-05	0	0.000435667	0.000550089	0.000140243	0.00491528	0.000661376	0.000312207	0.0020339	0.00059941		0.000190271	0.00109961	0.000103972	0.00169434	0.000903614	0.000447761	0.00339299	0.000986777	0.000957702	0
>SD_Bt-12571	0	0	0.00101656	6.1121e-05	0	0.000226361	0	0.000374649	0	4.61084e-05		6.34236e-05	3.01264e-05	0	0.0010166	0.000301205	0.0140299	0.00195097	0	0.000159617	0
>SD_Bt-12549	6.60502e-05	4.23729e-05	0.000871333	0.000305605	0.00126218	0.00109947	0.000661376	0.00118639	0.00135593	4.61084e-05		0.000380542	0.000843539	0	0.00237208	0.000301205	0.000149254	0.000848248	0.00690744	0.000319234	0
>SD_Bt-12551	8.25627e-05	4.23729e-05	0	0	7.01213e-05	3.23373e-05	0	0	0.00101695	4.61084e-05		0	0	0.000103972	0	0.000903614	0	0.0161167	0.000394711	0	0
>SD_Bt-12577	3.30251e-05	0	0.000145222	0.000244484	7.01213e-05	0.000808434	0	0.000936622	0.00101695	0.000138325		0.000126847	0	0	0.00304981	0	0.00432836	8.48248e-05	0.000592066	0.00638468	0
>SD_Bt-12533	0	0	0	0	0	3.23373e-05	0	0	0	0.0176134		0	0	0	0	0	0	0	0.000197355	0	0
>SD_Bt-10227	0	0	0	6.1121e-05	0	3.23373e-05	0.000661376	0	0.00305085	0.00788454		0	1.50632e-05	0	0.00542189	0.000301205	0	8.48248e-05	0	0	0
>SD_Bt-12565	1.65125e-05	0	0	6.1121e-05	0.000350607	0.000646747	0.00330688	0.000187324	0.0020339	0.00396533		0	6.02528e-05	0.00062383	0.000677736	0.00301205	0.000298507	0.000339299	0.000394711	0.000798085	0.000203915
>SD_Bt-12583	1.65125e-05	0	0	6.1121e-05	0	0.00061441	0	0	0.00101695	4.61084e-05		6.34236e-05	1.50632e-05	0	0	0.00060241	0.000895522	8.48248e-05	0	0.0134078	0
>SD_Bt-32020	0	0.000254237	0	0.00152802	0.000280485	0.000258699	0.000661376	0.000749298	0.0040678	0.000276651		0.000126847	0.000105442	0	0.000677736	0	0	0.00016965	0.000986777	0.00638468	0
>SD_Bt-12556	4.95376e-05	0.00508475	0.000435667	0.000550089	0.000981698	9.7012e-05	0.00661376	0.000124883	0	9.22169e-05		0.000126847	3.01264e-05	0.00124766	0.000338868	0	0	0	0	0	0.000611746
>SD_Bt-30348	3.30251e-05	4.23729e-05	0.000145222	0.00122242	0	0.000388048	0.000661376	0.000374649	0.00271186	0.000368868		6.34236e-05	4.51896e-05	0	0	0.000301205	0.000149254	0.000508949	0	0.00925778	0
>SD_Bt-12521	0.0105845	0.00351695	0.000145222	0	0	0.000291036	0	6.24415e-05	0	0		6.34236e-05	1.50632e-05	0.000727802	0	0	0	0	0	0	0.000611746
>SD_Bt-12538	0.00143659	0.00199153	0	0.000488968	7.01213e-05	0.00245764	0	0	0	4.61084e-05		0	0	0.00135163	0.000677736	0.00060241	0.00626866	0	0.000197355	0.000159617	0
>SD_Bt-12542	3.30251e-05	4.23729e-05	0.00116178	0.000244484	0.000490849	0.00436554	0.00132275	0.000124883	0.0020339	0.000461084		0.000443965	0.000195821	0.00218341	0.000677736	0	0	0.000339299	0	0.000319234	0.00101958
>SD_Bt-12560	8.25627e-05	0	0.000726111	0.000244484	7.01213e-05	0.00168154	0.00396825	0	0.000677966	0.00221321		0.000126847	0.000195821	0.00155958	0.000338868	0.000903614	0	0.000678599	0	0.000319234	0.00163132
>SD_Bt-12532	0.0034181	0.00495763	0	0.000366726	0	0.00109947	0.000661376	6.24415e-05	0.000338983	4.61084e-05		6.34236e-05	0	0.000103972	0.00203321	0.00060241	0.000746269	0	0.000789422	0	0
>SD_Bt-12543	0.000280713	0.000805085	0.000726111	0.00281156	0.00420728	0.000582072	0.000661376	0.000999063	0	9.22169e-05		0.000824507	0.000271137	0.000207943	0.000338868	0	0	0	0	0	0.00244698
>SD_Bt-12573	0	4.23729e-05	0.009149	0	0	0.000194024	0	0.00418358	0	0		0	4.51896e-05	0.000103972	0.000338868	0	0	0	0.000197355	0	0
>SD_Bt-12597	0	0	0	0.000244484	0	0.000129349	0	0.000312207	0.00101695	0.000276651		0.000126847	0	0.000415887	0	0	0.000149254	0.00152685	0	0.00973663	0
>SD_Bt-12602	1.65125e-05	0	0	0.000183363	0	0.000161687	0	6.24415e-05	0.000338983	0.000138325		0	3.01264e-05	0.000311915	0	0.000301205	0	0.000933073	0	0.0113328	0
>SD_Bt-12547	0.000198151	4.23729e-05	0	0.0122853	7.01213e-05	0	0	6.24415e-05	0	0		0	0	0	0.000677736	0	0	0	0.000197355	0	0
>SD_Bt-12540	0.00142008	0.000169492	0.00668022	0.000244484	0.000490849	0.000808434	0.00132275	6.24415e-05	0.000338983	0.000553301		0	0.00111468	0	0	0	0	8.48248e-05	0	0.000159617	0
>SD_Bt-43262	0	0	0	6.1121e-05	0	9.7012e-05	0	0.000124883	0	0		0	0	0	0.000677736	0	0.0122388	0	0	0.000159617	0
>SD_Bt-12564	0	0	0	0.000366726	0	0	0	0.00224789	0.00237288	0		0.00684975	1.50632e-05	0	0	0.00060241	0	8.48248e-05	0	0	0.00040783
>SD_Bt-12580	3.30251e-05	4.23729e-05	0.000290444	0.000672331	0.000911577	0.000808434	0.000661376	0.00199813	0.00440678	0.000184434		0.000126847	0.000286201	0.000103972	0.000677736	0	0	0	0.00138149	0	0
>SD_Bt-12593	1.65125e-05	4.23729e-05	0.000290444	0.000122242	0.000350607	0.000388048	0	0.00262254	0.00135593	4.61084e-05		0	0	0	0.00169434	0	0.00164179	0	0	0.00399042	0
>SD_Bt-43265	0	0	0	6.1121e-05	0	0.000323373	0	0.000249766	0	4.61084e-05		6.34236e-05	0	0.000103972	0.000338868	0	0.00119403	8.48248e-05	0	0.00989625	0
>SD_Bt-12585	1.65125e-05	4.23729e-05	0.00174267	0	7.01213e-05	0.000161687	0	0.00043709	0	0.000138325		0.00158559	4.51896e-05	0	0.00203321	0	0.00268657	0.00296887	0	0.000159617	0
>SD_Bt-12584	1.65125e-05	0	0.00116178	0.000122242	0	0.00135817	0	0	0.00271186	4.61084e-05		0.000126847	6.02528e-05	0.00415887	0.000677736	0.000301205	0.000149254	0	0	0.000319234	0.000815661
>SD_Bt-43263	3.30251e-05	0	0	6.1121e-05	0.000771334	0	0	0.000811739	0.000677966	4.61084e-05		0	4.51896e-05	0.000415887	0.00169434	0.000903614	0.000149254	0.00178132	0.00394711	0.000478851	0.000203915
>SD_Bt-12595	0	0	0.000580889	6.1121e-05	0.000140243	0.000420385	0	6.24415e-05	0.00169492	0.000968277		0	0.000210885	0	0.00169434	0.00240964	0.000298507	0.00229027	0.000592066	0.000478851	0
>SD_Bt-43311	0	4.23729e-05	0.000435667	0	7.01213e-05	0.000129349	0.00330688	0.000124883	0	9.22169e-05		6.34236e-05	0	0	0.000677736	0	0.00522388	8.48248e-05	0	0.00111732	0.000203915
>SD_Bt-12559	0	0.000127119	0.000871333	0.000183363	0	0.00278101	0.0026455	6.24415e-05	0.000338983	0.000414976		0	0.000617591	0	0.000338868	0.000903614	0	0.00144202	0.000394711	0	0.00040783
>SD_Bt-43297	1.65125e-05	0	0	6.1121e-05	7.01213e-05	3.23373e-05	0.000661376	0	0.0020339	9.22169e-05		6.34236e-05	0.000165695	0.000415887	0	0.00451807	0.000298507	0.00144202	0.000986777	0.000159617	0.00040783
>SD_Bt-43292	0	0	0	0	0	9.7012e-05	0	0.000374649	0.000338983	0		6.34236e-05	0	0	0.00169434	0	0.0038806	0	0	0.00494812	0
>SD_Bt-12545	0.00112285	0.00114407	0.00101656	0.000672331	0.00175303	0.000549735	0	0.00162348	0.00135593	9.22169e-05		0.000190271	0.000482022	0.000103972	0.000338868	0	0	0	0	0	0.000611746
>SD_Bt-12569	0.000198151	0.00127119	0.000145222	0.00103906	0.00357619	0.000388048	0.0026455	0.000624415	0	9.22169e-05		0.000126847	6.02528e-05	0	0	0	0	0	0	0	0.000815661
>SD_Bt-12558	1.65125e-05	4.23729e-05	0.000145222	6.1121e-05	0.000140243	0.00106713	0	0.0010615	0.000677966	0.000553301		0.000317118	0.00070797	0.000103972	0	0	0	0.00432607	0.00138149	0	0.000203915
>SD_Bt-12552	0.00112285	0.000254237	0.000290444	0.00134466	0.00378655	0.000194024	0.000661376	0.0010615	0	0.000645518		0	0.000150632	0.000103972	0	0	0.000149254	0	0	0	0.000815661
>SD_Bt-43257	0	0	0	0	7.01213e-05	0.000355711	0.00198413	0	0.00101695	0.000368868		0	0.00033139	0.00426284	0.000338868	0.000301205	0	8.48248e-05	0	0	0.000611746
>SD_Bt-43283	0	0	0	0	0	0.00048506	0	0.000561973	0	0.000184434		0	0	0	0	0	0.00104478	0.000254475	0	0.00702314	0
>SD_Bt-43274	0	0	0.000145222	0	0	0.000517397	0.00132275	0	0.00169492	0.000184434		0.000126847	0.000165695	0.00426284	0.0010166	0	0	0	0	0	0
>SD_Bt-12587	0	0	0.000145222	0.000122242	0	0.000161687	0	0.000936622	0	0.000922169		0	7.5316e-05	0.0014556	0	0	0	0.00381712	0.000394711	0.00111732	0
>SD_Bt-43354	0	4.23729e-05	0.000290444	0	0.00161279	3.23373e-05	0.00396825	0	0	4.61084e-05		0	0	0	0.000338868	0	0.000149254	0.000339299	0	0	0.00224307
>SD_Bt-43307	0	8.47458e-05	0.000145222	0	0.00056097	9.7012e-05	0.000661376	0.000312207	0.00101695	0.000184434		0	7.5316e-05	0	0.00135547	0.000301205	0.000298507	0.000848248	0.00256562	0.000478851	0
>SD_Bt-43284	3.30251e-05	4.23729e-05	0.00101656	6.1121e-05	0.00112194	0.000291036	0	0.000999063	0.00169492	9.22169e-05		0.000126847	7.5316e-05	0	0.00169434	0	0.000597015	0.000254475	0.000789422	0	0
>SD_Bt-43277	8.25627e-05	0.000127119	0	0.000122242	0	3.23373e-05	0	0.000187324	0	9.22169e-05		0.000190271	0	0.00353504	0.0010166	0.000903614	0	0.00178132	0	0	0.000815661
>SD_Bt-12568	0.000115588	0.00487288	0.000145222	0.000244484	0.000140243	0.000517397	0.0026455	0	0	0		6.34236e-05	0	0	0	0	0	0	0	0	0
>SD_Bt-42224	3.30251e-05	4.23729e-05	0.000145222	0.000122242	0.000701213	9.7012e-05	0	0.00143615	0.00101695	0.000184434		0.000126847	3.01264e-05	0	0.00135547	0.000301205	0	0.00016965	0.00217091	0.000798085	0
>SD_Bt-43326	0	0	0	0	0	0.000129349	0	0.00043709	0.000677966	0		0	0	0	0	0	0	8.48248e-05	0	0.00734238	0
>SD_Bt-43279	1.65125e-05	0	0	0	0	0.000743759	0	0	0.000677966	0.000691627		6.34236e-05	3.01264e-05	0	0	0.00120482	0.000746269	0.000593774	0	0.00367119	0.000203915
>SD_Bt-43275	1.65125e-05	0	0.000145222	0.000183363	0	0.000355711	0	0.00143615	0	0.000138325		0	3.01264e-05	0.000103972	0	0	0.000149254	0.00016965	0	0.00590583	0
>SD_Bt-43291	4.95376e-05	0.000211864	0	0.000183363	0.000210364	0	0.00132275	0.000624415	0.00135593	0		0.00152217	0.000120506	0	0.00169434	0	0	8.48248e-05	0.00118413	0	0
>SD_Bt-43285	0	4.23729e-05	0.000145222	6.1121e-05	0.000280485	0.000873108	0	0.0010615	0	0		0	1.50632e-05	0	0.00203321	0	0.000895522	0	0.00217091	0.000957702	0
>SD_Bt-43299	0	0	0	0	0	0.000129349	0	0.000312207	0	0.000276651		0	0	0.00166355	0.00135547	0.00060241	0.000447761	0.0013572	0	0.00207502	0.000203915
>SD_Bt-12563	0	0	0	6.1121e-05	0	0	0.000661376	0	0	0.00737735		0	1.50632e-05	0	0	0.000301205	0	0	0	0	0
>SD_Bt-12576	0.000115588	0.000974576	0.000580889	0.00061121	0.00497861	0.000517397	0	0.000187324	0	0		0.000190271	1.50632e-05	0	0	0	0	0	0	0	0.000203915
>SD_Bt-12599	0.000297226	0	0	0	0.00245425	0	0	0.00143615	0	4.61084e-05		6.34236e-05	0.000105442	0.000311915	0	0	0	0.00016965	0	0	0.00326264
>SD_Bt-43296	6.60502e-05	0	0.000290444	6.1121e-05	0.000140243	0.000161687	0	0.000811739	0.00169492	0.000138325		0.000443965	0.000180758	0	0.00135547	0.00120482	0	0.000254475	0.000789422	0	0.00040783
>SD_Bt-10824	0	0	0	0	0	3.23373e-05	0	0.000124883	0	0		0.000126847	0.00712489	0	0	0.000301205	0	8.48248e-05	0.000197355	0	0
>SD_Bt-43250	0	0	0.000435667	0.000183363	7.01213e-05	0.000905446	0	0.000249766	0	0.000138325		0	7.5316e-05	0.0040549	0	0	0.000149254	0.000254475	0.000592066	0.000638468	0.000203915
>SD_Bt-43343	3.30251e-05	4.23729e-05	0.000145222	0	0.000771334	0	0	0.000561973	0.00101695	0		0	1.50632e-05	0	0.0010166	0.000301205	0	8.48248e-05	0.0035524	0.000159617	0.000203915
>SD_Bt-43353	0	0	0.000145222	0	0.000210364	9.7012e-05	0	0.000312207	0.0020339	0.000184434		0.000507389	0	0	0.000338868	0.00210843	0.000149254	0.000339299	0.000789422	0.000638468	0
>SD_Bt-43264	0	0.000127119	0	0	0	0	0	0.000374649	0.000677966	9.22169e-05		0.00253694	0	0	0.000338868	0	0	0.00262957	0	0.000798085	0.000203915
>SD_Bt-43377	0.000148613	0.000127119	0	6.1121e-05	0	0	0	0	0	0		0	0	0.000311915	0.00271095	0	0	8.48248e-05	0	0	0.00428222
>SD_Bt-12561	3.30251e-05	4.23729e-05	0.000580889	0.000244484	0.000631092	3.23373e-05	0.00132275	0.000499532	0.000338983	4.61084e-05		0.000570812	0.00185277	0	0.000677736	0	0	8.48248e-05	0	0.000478851	0.000203915
>SD_Bt-12578	0.000379789	0.000211864	0.000290444	0.000488968	0.000490849	0.00113181	0.000661376	0.0014986	0	0.00059941		6.34236e-05	0.000150632	0	0.000338868	0.000301205	0	0	0	0	0.00101958
>SD_Bt-43268	8.25627e-05	4.23729e-05	0	0.00128354	0	0.000808434	0.000661376	0	0.00101695	9.22169e-05		6.34236e-05	0.000180758	0.000103972	0	0	0.000149254	0	0.00276298	0.000319234	0
>SD_Bt-43306	0.000165125	4.23729e-05	0	0	0.000490849	0	0	0.000749298	0.000338983	0		0	0	0.00114369	0.000338868	0	0.000298507	8.48248e-05	0	0	0.00387439
>SD_Bt-12562	0.00142008	0.000508475	0.000435667	0.000427847	7.01213e-05	0.000291036	0.00330688	0	0	0.000184434		6.34236e-05	0.000632654	0	0	0	0	0	0	0.000159617	0
>SD_Bt-43317	0	0	0.000145222	6.1121e-05	0	9.7012e-05	0	6.24415e-05	0.000677966	9.22169e-05		0.000126847	1.50632e-05	0	0	0	0.00402985	0.0016965	0	0	0.00040783
>SD_Bt-43304	0	0	0	0.000122242	0.000140243	0.000388048	0.000661376	0	0.00135593	0.000138325		0	9.03791e-05	0.00301518	0.0010166	0	0.000149254	0.000254475	0	0	0
>SD_Bt-12588	1.65125e-05	0	0.000435667	6.1121e-05	0	0.00232829	0	0	0.00101695	0.000230542		0	0.000120506	0.00114369	0.000338868	0	0	0.000254475	0.000394711	0.000159617	0.000815661
>SD_Bt-43324	1.65125e-05	8.47458e-05	0	6.1121e-05	0.000350607	0.000226361	0	0.00118639	0.000338983	0		0	0	0	0.00203321	0	0.000447761	0	0.000789422	0.00175579	0
>SD_Bt-43342	1.65125e-05	4.23729e-05	0.000145222	0	0.000490849	3.23373e-05	0.00132275	6.24415e-05	0	0.000230542		0	0	0	0.000677736	0.00180723	0	0.0020358	0	0	0.00040783
>SD_Bt-31359	3.30251e-05	0	0	0.00061121	0.000210364	3.23373e-05	0	0.000249766	0.00101695	4.61084e-05		0.000570812	0	0.000103972	0.00169434	0.000301205	0	8.48248e-05	0.000197355	0.00207502	0
>SD_Bt-43335	0	0	0.000145222	6.1121e-05	0	0.000194024	0.000661376	6.24415e-05	0.000338983	0.000553301		6.34236e-05	0	0	0.000677736	0.000301205	0.000149254	0.000339299	0	0.00367119	0
>SD_Bt-43276	0.000148613	0.00122881	0.000290444	0.000488968	0.00056097	6.46747e-05	0.00198413	0.000124883	0.000338983	4.61084e-05		0.000126847	6.02528e-05	0.00103972	0	0	0	0	0	0	0.000611746
>SD_Bt-12586	0.000165125	0.000254237	0.000435667	0.00201699	0.00378655	6.46747e-05	0	0.000249766	0	4.61084e-05		6.34236e-05	3.01264e-05	0	0	0	0	0	0	0	0
>SD_Bt-43256	0.0001321	0.00139831	0.000145222	0.00061121	0.000911577	9.7012e-05	0.00198413	0.000124883	0.000338983	9.22169e-05		0.000190271	0.000120506	0.000727802	0	0	0	0	0	0	0.000203915
>SD_Bt-43340	0	0	0.000145222	0.000183363	0	0.000129349	0	0.000187324	0.000338983	4.61084e-05		6.34236e-05	1.50632e-05	0.000207943	0	0	0	0.000254475	0.000394711	0.00494812	0
>SD_Bt-12550	0.00194848	0.00220339	0	0.000550089	0	0.000517397	0	0	0	0		0	0	0.00103972	0.000338868	0	0.000149254	0	0	0.000159617	0
>SD_Bt-12601	1.65125e-05	0	0.000290444	0	0.000490849	0.00103479	0	0.000249766	0.000677966	9.22169e-05		6.34236e-05	0.000542275	0	0.0010166	0	0.000149254	0.00016965	0.0017762	0.000319234	0
>SD_Bt-43260	0	0	0.000145222	0.000305605	0	0.000549735	0.000661376	0.00043709	0.000677966	0.000276651		6.34236e-05	0.000256074	0	0	0	0	0.00279922	0.000394711	0.000319234	0
>SD_Bt-43314	0	0	0	0.000122242	7.01213e-05	0.000711422	0	0.000374649	0.000338983	0.000184434		6.34236e-05	0	0.000103972	0.00203321	0	0.00179104	8.48248e-05	0.000197355	0.000798085	0
>SD_Bt-31031	0	0	0	0	0	6.46747e-05	0	6.24415e-05	0.0020339	0.00355035		0	3.01264e-05	0	0.0010166	0	0	8.48248e-05	0	0	0
>SD_Bt-43278	0	0	0	6.1121e-05	0.000140243	6.46747e-05	0	0.000374649	0	0.000184434		0.00120505	4.51896e-05	0.000311915	0	0	0.000149254	0.00296887	0.000197355	0.00111732	0
>SD_Bt-43323	0	0	0	0.000183363	0.000140243	6.46747e-05	0.000661376	0	0.000677966	0.00101439		6.34236e-05	3.01264e-05	0	0.000338868	0.00150602	0.000447761	0.00127237	0.000394711	0	0
>SD_Bt-43301	0	0	0.000145222	0	0	9.7012e-05	0	0.000312207	0.000677966	0.000414976		0	0	0.000415887	0	0.000301205	0	0.00262957	0.000197355	0.00159617	0
>SD_Bt-43350	0	0	0	0	0	0	0	0	0	0		0	0	0	0.000677736	0.00271084	0	0.00339299	0	0	0
>SD_Bt-43331	0	0	0.000145222	0	0.00056097	0	0.000661376	0.000124883	0	0		0	0	0	0.000677736	0.000301205	0.000149254	0.00313852	0	0	0.00101958
>SD_Bt-12546	0.00255945	0.00118644	0	0.000122242	0	0.000679084	0	0	0.000338983	0		0	1.50632e-05	0.000519859	0	0.000301205	0.00104478	0	0	0	0
>SD_Bt-43357	0	0	0.00101656	0	0.000140243	6.46747e-05	0	0	0.0020339	4.61084e-05		0.000190271	0	0	0	0.00060241	0.00104478	0.00161167	0	0	0
>SD_Bt-43280	0	0	0	6.1121e-05	7.01213e-05	0.000291036	0	0.00143615	0.000677966	0.000368868		0.000190271	7.5316e-05	0.00228738	0.000338868	0	0	0.000593774	0	0.000319234	0
>SD_Bt-43255	0	4.23729e-05	0.000435667	0	0	0.00161687	0	0.000686856	0.00101695	9.22169e-05		0.000507389	1.50632e-05	0.00103972	0.000338868	0.000301205	0	0.000254475	0	0.000319234	0
>SD_Bt-43166	0.000825627	0.000254237	0	0.000916814	0.000841456	0.000549735	0.000661376	0.00174836	0	4.61084e-05		0	0.000120506	0	0	0	0	0	0	0	0.000611746
>SD_Bt-41509	0	8.47458e-05	0	0.000122242	0.00245425	3.23373e-05	0	0.00131127	0	9.22169e-05		6.34236e-05	3.01264e-05	0	0.00135547	0	0	0.000763424	0.000197355	0	0
>SD_Bt-12582	9.90753e-05	0.000127119	0.000871333	0.000366726	0.00056097	0.000420385	0.000661376	0.000124883	0.000338983	4.61084e-05		0.000951354	0.000768223	0.000415887	0	0	0	8.48248e-05	0	0	0.000611746
>SD_Bt-43391	0	0	0	6.1121e-05	0	0.000388048	0.00132275	0	0.000338983	4.61084e-05		0	0	0	0	0.000301205	0.000298507	0	0	0.00367119	0
>SD_Bt-12570	0.000429326	0.00427966	0.000145222	0.000183363	0.000280485	0.000323373	0.000661376	0	0	0		0	1.50632e-05	0.000103972	0	0	0	0	0	0	0
>SD_Bt-43468	0	0	0	0	0	0	0	0	0	0		0	0	0	0	0	0	0	0	0	0.00632137
>SD_Bt-43308	3.30251e-05	0	0	0.000244484	0.000140243	6.46747e-05	0	0	0.000338983	0		0.00266379	0	0	0.00169434	0	0	0	0	0.00111732	0
>SD_Bt-30982	6.60502e-05	0.000211864	0.000290444	0.000672331	0.00203352	3.23373e-05	0	0.00262254	0	0		6.34236e-05	0	0	0	0.000301205	0	0	0	0	0
>SD_Bt-43363	0	0	0	0	0	0.000420385	0.000661376	6.24415e-05	0.000338983	9.22169e-05		0	0	0.000103972	0	0	0.000597015	0	0	0.00399042	0
>SD_Bt-43360	0	0	0	0	0	6.46747e-05	0	0.000811739	0	9.22169e-05		0	0	0	0.000338868	0	0.000447761	0	0	0.00446927	0
>SD_Bt-00284	4.95376e-05	4.23729e-05	0.000435667	0.000122242	0.0029451	3.23373e-05	0.000661376	0.00043709	0.000677966	4.61084e-05		0	0	0	0.000338868	0	0	0	0	0	0.00040783
>SD_Bt-12590	1.65125e-05	0.000127119	0.000145222	0	0	0.00281335	0	0	0.000338983	0.000507193		0	0	0.000311915	0.000338868	0.00150602	0	8.48248e-05	0	0	0
>SD_Bt-00257	4.95376e-05	4.23729e-05	0.000290444	0.000244484	0.000210364	3.23373e-05	0.00198413	0.000499532	0.000338983	0		0.000253694	7.5316e-05	0	0.00135547	0	0.000597015	0	0	0	0.000203915
>SD_Bt-43372	0	4.23729e-05	0	0	0	0.000226361	0	0.000124883	0.000338983	0		0	0	0	0.000338868	0	0.00477612	0.00016965	0	0.000159617	0
>SD_Bt-43318	0	0	0	0.000183363	0.00056097	0.000323373	0	0.00043709	0	0		0	0.000180758	0	0.000338868	0	0	0	0.00414446	0	0
>SD_Bt-43290	0	0	0	0	0	0	0	0	0	0		0.00285406	0	0	0.0010166	0	0	0.00229027	0	0	0
>SD_Bt-43267	1.65125e-05	0	0.000871333	0.000122242	0.000140243	0.00097012	0	0.000124883	0	0.000138325		0.000317118	0.000210885	0.00114369	0.000338868	0	0	0.000424124	0	0.000319234	0.00101958
>SD_Bt-43272	3.30251e-05	0	0.000145222	0.000122242	7.01213e-05	0.00171388	0.00132275	6.24415e-05	0	0		0	0.000150632	0	0.000338868	0	0	0.00016965	0.000986777	0	0.00101958
>SD_Bt-43252	3.30251e-05	0	0.000290444	0.000244484	0	0.00187557	0	6.24415e-05	0.000338983	0		0	3.01264e-05	0.00249532	0	0	0.000149254	0	0	0	0.000611746
>SD_Bt-12603	0.000429326	8.47458e-05	0.00101656	0.00061121	0.000350607	0	0.000661376	0.00143615	0	0		0.000761083	0.000165695	0	0	0	0	0	0	0	0.000611746
>SD_Bt-43373	0	0	0.000145222	0.000366726	7.01213e-05	3.23373e-05	0	0.000124883	0.000677966	0		0.000317118	3.01264e-05	0.000519859	0.000677736	0	0	8.48248e-05	0	0.0028731	0.000203915
>SD_Bt-43341	0	4.23729e-05	0.000145222	0	0.000420728	0.000161687	0	0.000312207	0.00101695	0.000276651		0	0.000105442	0	0.000338868	0.000903614	0.000149254	0.000254475	0.00118413	0.000798085	0
>SD_Bt-43288	0	0	0.000290444	0	7.01213e-05	0.00113181	0	0	0	0.000461084		0	1.50632e-05	0.00166355	0.000338868	0.000903614	0.000447761	0.000339299	0	0.000159617	0.000203915
>SD_Bt-43273	0.000115588	0.000169492	0.000145222	0.000733452	0.000350607	0.00122882	0	0.000124883	0.00135593	0		6.34236e-05	6.02528e-05	0	0.000338868	0	0	0	0.000986777	0.000159617	0
>SD_Bt-43651	1.65125e-05	0	0	0	0.000140243	6.46747e-05	0.00462963	0	0	0		0	0	0.000415887	0.000338868	0	0	8.48248e-05	0	0	0
>SD_Bt-43459	1.65125e-05	4.23729e-05	0	0	0	0	0.00132275	6.24415e-05	0.0020339	4.61084e-05		0.000507389	3.01264e-05	0.000415887	0.000677736	0	0	0.00016965	0	0.000159617	0.000203915
>SD_Bt-30599	6.60502e-05	0.00105932	0.000145222	0.000672331	0.00210364	0.000355711	0.000661376	0.000249766	0	4.61084e-05		0.000126847	1.50632e-05	0	0	0	0	0	0	0.000159617	0
>SD_Bt-43419	4.95376e-05	0	0	0	0.00056097	0	0	0.000124883	0	0		0	1.50632e-05	0	0	0	0	0	0	0	0.00489396
>SD_Bt-43344	0	0	0.000580889	6.1121e-05	0.002314	6.46747e-05	0.000661376	0.000124883	0	4.61084e-05		0	1.50632e-05	0	0.000677736	0	0	0	0.000394711	0.000638468	0
>SD_Bt-43328	0.000313738	4.23729e-05	0.00174267	0.000305605	0	6.46747e-05	0.00198413	0.000374649	0	0		0	0.000120506	0	0.000338868	0	0	8.48248e-05	0	0	0.000203915
>SD_Bt-43453	0	0	0	0	7.01213e-05	3.23373e-05	0.000661376	6.24415e-05	0.0020339	4.61084e-05		6.34236e-05	6.02528e-05	0.00114369	0.0010166	0	0	0.00016965	0	0	0.000203915
>SD_Bt-43375	0	0	0	0	0	0	0	0	0	4.61084e-05		0.0013319	0	0	0.000677736	0.00210843	0	0.00118755	0	0	0.000203915
>SD_Bt-43258	0	0	0	6.1121e-05	0	0	0	0	0	0.00373478		0	0	0	0	0	0.00164179	8.48248e-05	0	0	0
>SD_Bt-43379	0	0.000127119	0.00464711	0	7.01213e-05	9.7012e-05	0	0	0.000338983	0.000138325		6.34236e-05	1.50632e-05	0	0	0	0	0	0	0	0
>SD_Bt-12567	0.00173382	0.000338983	0	0	0	0.000905446	0	0	0	0.000138325		6.34236e-05	0	0.000311915	0.000338868	0.00120482	0.000447761	0	0	0	0
>SD_Bt-43392	0	4.23729e-05	0	0	0	3.23373e-05	0	0	0	0		0.000634236	1.50632e-05	0	0.00135547	0.00150602	0	0.00178132	0	0	0
>SD_Bt-43506	0	0	0.000145222	0	0	0	0.00198413	0	0	9.22169e-05		0	0	0	0	0.00150602	0	0.00118755	0.000197355	0	0.000203915
>SD_Bt-32781	3.30251e-05	4.23729e-05	0.00275922	0	0	0	0.000661376	0.000124883	0.000677966	4.61084e-05		0.000507389	0.000195821	0.000207943	0	0	0	0	0	0	0
>SD_Bt-43315	1.65125e-05	0	0	0.000122242	0.000140243	0.000129349	0	0	0.000677966	0.00152158		0.000253694	0	0	0	0	0	0	0	0.00239425	0
>SD_Bt-43430	0	0	0.000145222	0.000427847	0	0.000161687	0.00132275	0.000124883	0.00135593	0.000184434		0	3.01264e-05	0.000103972	0.000338868	0	0	8.48248e-05	0	0.000957702	0
>SD_Bt-43269	0.000693527	0.000508475	0	0	0	0.000549735	0	0	0	0		0	0	0	0.00169434	0	0.00164179	8.48248e-05	0	0	0
>SD_Bt-43303	0	4.23729e-05	0.000290444	0	0	0.00145518	0	0	0.00271186	0.000230542		0	1.50632e-05	0.000311915	0	0	0	8.48248e-05	0	0	0
>SD_Bt-43298	3.30251e-05	4.23729e-05	0	0	0.000490849	0	0.000661376	0.00280987	0.000677966	4.61084e-05		0	0.000165695	0	0	0	0	0	0	0	0.000203915
>SD_Bt-12537	0	0	0	0	0	0	0	0	0	0.000645518		0	0.00427795	0	0	0	0	0	0	0	0.000203915
>SD_Bt-12592	0.000577939	0.000805085	0	0.000183363	0	0.00129349	0	0	0	0		0	0	0.00124766	0.0010166	0	0	0	0	0	0
>SD_Bt-43467	0	0	0	0	0	0	0	0	0	0		0	0	0	0.000677736	0.00240964	0	0.0016965	0	0	0.000203915
>SD_Bt-43312	0	0	0	0	0.000140243	6.46747e-05	0	6.24415e-05	0.000677966	0.0016599		0	6.02528e-05	0.000103972	0.000677736	0	0.000149254	0.000848248	0.000197355	0.000319234	0
>SD_Bt-43586	0	8.47458e-05	0	0	0	0	0	0	0	0		0	0	0.000519859	0.00372755	0	0	0	0	0	0.000611746
>SD_Bt-43597	1.65125e-05	0.000381356	0	0	7.01213e-05	0	0.00396825	0	0	0		0	0	0	0	0	0	0	0	0.000478851	0
>SD_Bt-43348	0	0.000127119	0.000145222	0.000183363	0.000280485	0.000291036	0.000661376	0.000749298	0	0.000322759		0	1.50632e-05	0	0.000677736	0	0.000597015	0	0.000197355	0.000638468	0
>SD_Bt-12581	1.65125e-05	0	0	0	0	0.00378347	0	0	0	4.61084e-05		0	0	0.000207943	0.000677736	0	0.000149254	0	0	0	0
>SD_Bt-43367	0	8.47458e-05	0	0	0	0	0	0.000561973	0.00169492	0.00059941		6.34236e-05	3.01264e-05	0	0	0.000301205	0	0.000933073	0	0	0.000611746
>SD_Bt-43464	1.65125e-05	0	0	6.1121e-05	0	0	0.000661376	0	0	0.000184434		0	1.50632e-05	0	0	0.00240964	0	0.00127237	0	0	0.000203915
>SD_Bt-30028	0	0.000381356	0.000290444	0.00061121	0.00154267	3.23373e-05	0	0.000936622	0	0		0	0	0	0.0010166	0	0	0	0	0	0
>SD_Bt-43302	3.30251e-05	0	0.000145222	6.1121e-05	0	0.00132583	0	0	0	0.000184434		0	0	0	0.000338868	0.000301205	0.000447761	0	0	0.00175579	0.000203915
>SD_Bt-12575	0.00148613	0.00173729	0	0	0	6.46747e-05	0.000661376	0	0	0		0	0	0.000519859	0	0.000301205	0	0	0	0	0
>SD_Bt-43439	0	0	0	0	0.000210364	9.7012e-05	0.00198413	0.000374649	0	0.000184434		0	6.02528e-05	0	0.000338868	0.000301205	0	0.000593774	0	0	0.000611746
>SD_Bt-12598	0.000743065	0.000805085	0.000435667	0.00061121	0.00140243	9.7012e-05	0	0.000187324	0	9.22169e-05		0	1.50632e-05	0.000103972	0	0	0	0	0	0	0.000203915
>SD_Bt-12470	0	0	0	0	0.00175303	9.7012e-05	0	0.00087418	0	0.000322759		0	3.01264e-05	0	0.000338868	0	0	0.000678599	0.000394711	0	0.000203915
>SD_Bt-43417	3.30251e-05	4.23729e-05	0.000145222	0	0.000210364	0.000194024	0.000661376	0	0.000338983	0		0.000634236	0	0.000519859	0.00135547	0.000301205	0	0.000254475	0	0	0
>SD_Bt-12555	0	0	0	0	0	0	0	0.000624415	0	0.000829952		0	0.00239505	0	0.000338868	0	0	8.48248e-05	0.000394711	0	0
>SD_Bt-43437	0	0	0	0	7.01213e-05	0	0.000661376	6.24415e-05	0	9.22169e-05		0	0	0.000103972	0	0.00150602	0	0.00195097	0	0	0.000203915
>SD_Bt-43253	0	0	0	0	0	0	0	6.24415e-05	0	0.00433419		0	0	0	0	0	0.000149254	8.48248e-05	0	0	0
>SD_Bt-43481	0	4.23729e-05	0	0	7.01213e-05	9.7012e-05	0.000661376	6.24415e-05	0.000338983	4.61084e-05		6.34236e-05	1.50632e-05	0.000103972	0	0.00060241	0.000447761	0	0	0.00207502	0
>SD_Bt-43338	0	8.47458e-05	0	6.1121e-05	0	3.23373e-05	0	0.000561973	0	0.000230542		0	3.01264e-05	0	0	0.00060241	0.000149254	0.00245992	0	0	0.00040783
>SD_Bt-43444	0	4.23729e-05	0	0.000183363	0.000140243	3.23373e-05	0.00198413	0.000249766	0	0		0.000253694	7.5316e-05	0.00062383	0	0	0	0	0	0	0.00101958
>SD_Bt-43413	0	0	0	6.1121e-05	7.01213e-05	9.7012e-05	0.00132275	0	0	0.000461084		6.34236e-05	0	0.000103972	0	0.000301205	0	0.00110272	0	0.000957702	0
>SD_Bt-43254	8.25627e-05	0.00334746	0	0.000183363	0	0.000258699	0.000661376	0	0	0		0	0	0	0	0	0	0	0	0	0
>SD_Bt-43386	0	4.23729e-05	0	0.000366726	0	0.00061441	0.00198413	0	0	0.000138325		0	3.01264e-05	0.000415887	0	0	0.000149254	8.48248e-05	0	0.000478851	0.000203915
>SD_Bt-43316	0	4.23729e-05	0	0.000122242	0	0.00139051	0	0.000312207	0.000677966	4.61084e-05		0	0	0	0.0010166	0	0.000895522	0	0	0	0
>SD_Bt-43683	0	0	0.000145222	0	0	3.23373e-05	0.000661376	0	0.000338983	0		6.34236e-05	0	0	0.000677736	0.00210843	0.000447761	0	0	0	0
>SD_Bt-43387	0	0	0.00246878	0	0	0.000258699	0	0	0	9.22169e-05		0.00069766	1.50632e-05	0	0.000338868	0	0.000149254	0.00016965	0	0	0.000203915
>SD_Bt-43407	1.65125e-05	0.000254237	0	0	0	0	0	0	0.000338983	0		0.00126847	0	0	0.00135547	0.00060241	0	0.000508949	0	0	0
>SD_Bt-43402	0	4.23729e-05	0.000145222	0	0.000140243	0.000226361	0.000661376	0	0.00135593	0.000138325		0	0.000180758	0.000519859	0.000338868	0	0	0.00016965	0.000197355	0	0.000203915
>SD_Bt-43337	0	0.00029661	0	0	0	0	0	0	0	0		0.0021564	0	0	0.0010166	0	0	0.000848248	0	0	0
>SD_Bt-43455	0	0	0.000145222	0.000122242	0	0.000323373	0	0	0.00237288	0.000138325		0	3.01264e-05	0.000519859	0.000338868	0	0	0	0	0.000319234	0
>SD_Bt-12600	0.000759577	4.23729e-05	0.00174267	0.000550089	0.000280485	0.000582072	0	0	0	0		0.000126847	0.000210885	0	0	0	0	0	0	0	0
>SD_Bt-12579	1.65125e-05	0	0	0	0	0	0.000661376	6.24415e-05	0	0.00230542		0	0.00123518	0	0	0	0	0	0	0	0
>SD_Bt-12553	0.00285667	0.000762712	0.000290444	0	0	0.000161687	0	0	0	0		0	0	0.000207943	0	0	0	0	0	0	0
>SD_Bt-43523	0	0	0	0	0	0.000161687	0.00132275	6.24415e-05	0.00101695	0.000138325		0.000126847	1.50632e-05	0.000519859	0	0.00060241	0.000149254	8.48248e-05	0	0	0
>SD_Bt-43336	0	0	0	0	7.01213e-05	6.46747e-05	0	0.000124883	0	0.00129104		0	7.5316e-05	0	0.000338868	0	0	0.000763424	0	0	0.00142741
>SD_Bt-12596	0.00133752	0.000211864	0.000435667	0.000122242	0	0.000226361	0.000661376	0	0.000338983	9.22169e-05		0	0	0.000519859	0	0	0	0	0	0	0.000203915
>SD_Bt-43261	1.65125e-05	0	0.000435667	0	0	0.00126116	0	6.24415e-05	0.000677966	4.61084e-05		0.000190271	0.000557338	0.000311915	0	0.000301205	0	8.48248e-05	0	0	0.000203915
>SD_Bt-43321	0	0.000169492	0.000726111	0	0.000701213	0	0	0.000749298	0.00101695	0		6.34236e-05	0.000361517	0	0	0	0	0	0.000197355	0.000159617	0
>SD_Bt-30811	0	0	0	6.1121e-05	7.01213e-05	0	0	0	0.00271186	0.000507193		0	0	0.000103972	0.000677736	0	0	0	0	0	0
>SD_Bt-43440	1.65125e-05	4.23729e-05	0.000145222	6.1121e-05	0.000140243	0.000129349	0	0.000187324	0	0		0	0	0.000103972	0.000338868	0	0.00119403	8.48248e-05	0.000394711	0.00127694	0
>SD_Bt-12548	0	4.23729e-05	0	0	0	0	0.000661376	0	0	0		6.34236e-05	0.0031934	0	0	0	0.000149254	0	0	0	0
>SD_Bt-43345	0	0	0.000145222	0.00061121	0.000140243	0.000711422	0	0.000187324	0.000677966	9.22169e-05		0	3.01264e-05	0.000103972	0	0.000301205	0	8.48248e-05	0.000986777	0	0
>SD_Bt-43349	0	0.000169492	0.000871333	0	0	0.000873108	0	0	0	0.000276651		0	0	0.000519859	0.00135547	0	0	0	0	0	0
>SD_Bt-43465	0	0	0	0	0	9.7012e-05	0	0.000374649	0	0		0	0	0.000311915	0	0	0.000149254	0	0	0.00271349	0.00040783
>SD_Bt-43460	0	0	0.000145222	0	7.01213e-05	0.000291036	0	0	0.000677966	0.000138325		0.000190271	3.01264e-05	0	0.000338868	0.00120482	0	0	0	0.000957702	0
>SD_Bt-43378	1.65125e-05	0	0.000145222	0	7.01213e-05	0.000258699	0.000661376	6.24415e-05	0.000677966	9.22169e-05		0	0.000225948	0	0.000677736	0.000301205	0	0.000848248	0	0	0
>SD_Bt-30460	1.65125e-05	0	0.000145222	0	7.01213e-05	0.00106713	0	6.24415e-05	0	0.000461084		0	3.01264e-05	0	0.000338868	0	0	8.48248e-05	0	0.00175579	0
>SD_Bt-43281	0.000660502	0.000974576	0	0.000122242	0	9.7012e-05	0	0	0.000338983	0		0	1.50632e-05	0.00114369	0.000677736	0	0	0	0	0	0
>SD_Bt-43339	0	0	0	6.1121e-05	0	3.23373e-05	0	0	0.00135593	0.00212099		0	0	0.000103972	0.000338868	0	0	0	0	0	0
>SD_Bt-43519	0	0	0	0	0	0	0	0	0.00372881	0		6.34236e-05	0.000210885	0	0	0	0	0	0	0	0
>SD_Bt-43452	3.30251e-05	0	0	0	0	0.000323373	0.000661376	0	0	0		0	0	0.000103972	0	0	0.00223881	0	0	0.000638468	0
>SD_Bt-43287	0	0	0	0.00061121	0.000701213	0.00148752	0	0.000249766	0	0.000138325		0	4.51896e-05	0	0.000338868	0	0	0	0	0	0.00040783
>SD_Bt-43445	1.65125e-05	0	0	0	0	0.000194024	0	6.24415e-05	0.000677966	9.22169e-05		0.000380542	3.01264e-05	0.000103972	0	0.000903614	0	0.00016965	0	0.00111732	0.000203915
>SD_Bt-43518	0	0	0.000145222	6.1121e-05	0	0.000129349	0	0	0.0020339	0.000322759		0	0	0	0.000338868	0	0	0.00016965	0.000197355	0.000319234	0.000203915
>SD_Bt-43385	0	4.23729e-05	0.000290444	0	0	0.000549735	0.00132275	0	0.000338983	0.000184434		0	0.000105442	0	0	0	0	0.000593774	0	0.000478851	0
>SD_Bt-43390	0.000181638	0.000508475	0	6.1121e-05	0	0	0	0	0	0		0	0	0.00135163	0.00169434	0	0	8.48248e-05	0	0	0
>SD_Bt-12589	0	0.00059322	0	0	0	0.0032014	0	0	0	0		6.34236e-05	1.50632e-05	0	0	0	0	0	0	0	0
>SD_Bt-43370	0	0	0.000290444	6.1121e-05	0.000140243	0.00061441	0	0.000312207	0.000338983	4.61084e-05		0.000443965	4.51896e-05	0	0.0010166	0	0	0	0.000197355	0.000159617	0.000203915
>SD_Bt-43352	0	0	0.000145222	0	7.01213e-05	0	0	0.000374649	0	0.000276651		0	3.01264e-05	0	0	0	0	0.00296887	0	0	0
>SD_Bt-12594	0.000941215	0.000169492	0.00101656	0.00061121	0	0.000582072	0	0	0	9.22169e-05		0	0.000150632	0	0	0.000301205	0	0	0	0	0
>SD_Bt-43510	0	0	0	0	0.000350607	0	0	0	0	0.000276651		0	0	0	0	0.00060241	0	0.00016965	0	0	0.00244698
>SD_Bt-43431	0	0	0	0	0	0	0	0	0	4.61084e-05		6.34236e-05	1.50632e-05	0	0.000338868	0.000903614	0	0.00245992	0	0	0
>SD_Bt-12574	0	0	0	0	0	0	0	0.00043709	0	0.00156769		6.34236e-05	0.00146113	0.000103972	0	0	0	0	0	0.000159617	0
>SD_Bt-43591	1.65125e-05	0	0.000145222	0	0	6.46747e-05	0	0	0.000338983	4.61084e-05		0	0	0	0	0.00180723	0	8.48248e-05	0	0.00127694	0
>SD_Bt-43380	0	4.23729e-05	0	0	0	0.000226361	0	0.000187324	0.000677966	0.000645518		0.000253694	3.01264e-05	0	0	0	0	0.000254475	0	0.00143655	0
>SD_Bt-43458	0	0	0.001307	0	0	0.000355711	0	6.24415e-05	0.000677966	0		0.000126847	0	0.000207943	0.000338868	0	0.000149254	8.48248e-05	0.000197355	0	0.000203915
>SD_Bt-43539	0	0	0.000145222	0	0	3.23373e-05	0	6.24415e-05	0	0		0.000190271	0	0	0.0010166	0	0.00223881	0	0	0	0
>SD_Bt-43361	1.65125e-05	0.00029661	0.000145222	0.000794572	0.00154267	3.23373e-05	0.000661376	0	0	0		6.34236e-05	1.50632e-05	0.000103972	0	0	0	0	0	0	0
>SD_Bt-43310	3.30251e-05	0	0	6.1121e-05	0.000280485	0.000161687	0	0	0	0		0.00183928	0.000256074	0.000415887	0	0	0	0	0	0	0.000611746
>SD_Bt-43550	0	0	0.000290444	0	0	0.000129349	0	0	0.000338983	0.000276651		0	0	0	0.000338868	0.00210843	0	0.00016965	0	0	0
>SD_Bt-10607	0	0	0.000580889	0.000183363	0.000140243	0.000291036	0	0	0.00101695	0.000230542		0.000190271	1.50632e-05	0.000831774	0	0	0	0	0	0.000159617	0
>SD_Bt-43625	4.95376e-05	8.47458e-05	0	0	0	0	0	0	0	0		0	0	0.000311915	0.00237208	0	0	0	0	0	0.000815661
>SD_Bt-43376	0	0	0.000145222	6.1121e-05	0	0	0	0.00124883	0.000338983	0.000138325		6.34236e-05	1.50632e-05	0.000103972	0	0	0	0.0013572	0	0.000159617	0
>SD_Bt-43371	3.30251e-05	0	0	6.1121e-05	0	0.000129349	0	0.000249766	0	4.61084e-05		0.00145874	1.50632e-05	0.000311915	0.000677736	0	0	0.000424124	0.000197355	0	0
>SD_Bt-43271	3.30251e-05	0	0.000145222	0.000244484	0.000140243	0.0021666	0	0	0.000338983	4.61084e-05		0	7.5316e-05	0.000207943	0	0	0	0	0	0	0.000203915
>SD_Bt-43619	0	0	0	0	0.000490849	0	0.000661376	0	0	0		0	0	0	0	0	0	0	0	0	0.00244698
>SD_Bt-43632	0	8.47458e-05	0.000145222	6.1121e-05	0	0	0	0.000187324	0.00101695	0		6.34236e-05	0	0	0.0010166	0	0	0	0.000986777	0	0
>SD_Bt-43334	0	0	0.000145222	0	0	0	0	0	0.000677966	0.00239764		0	0	0	0.000338868	0	0	0	0	0	0
>SD_Bt-43415	0	0	0	6.1121e-05	0	0.00061441	0	6.24415e-05	0	9.22169e-05		0	0	0	0.000677736	0	0.00149254	0	0	0.000319234	0.000203915
>SD_Bt-43473	3.30251e-05	4.23729e-05	0.000435667	0	7.01213e-05	0	0	0.000124883	0.000338983	4.61084e-05		0.000507389	0	0.000831774	0.000677736	0	0	0	0	0	0.00040783
>SD_Bt-37095	1.65125e-05	0	0.00116178	0	7.01213e-05	0	0	0	0	0		0	0	0	0.000338868	0	0.00149254	0.000424124	0	0	0
>SD_Bt-43416	0.000148613	0	0	6.1121e-05	0	0.000388048	0	0	0	0.000138325		0	0	0.000103972	0	0.00180723	0.000746269	8.48248e-05	0	0	0
>SD_Bt-43327	0	0	0	0	7.01213e-05	0	0	0	0	0.00253596		0	0	0	0.000338868	0.000301205	0	0	0	0	0.000203915
>SD_Bt-43590	0	0	0	0	0	0	0	0	0	0		0	0	0	0.000677736	0.00150602	0	0.00110272	0	0.000159617	0
>SD_Bt-43527	0	4.23729e-05	0	0	0	0	0	6.24415e-05	0	4.61084e-05		0.000190271	0	0	0.000338868	0.000903614	0.000149254	0.000763424	0.000592066	0.000319234	0
>SD_Bt-42937	0	0	0.000145222	0	7.01213e-05	9.7012e-05	0	0.000249766	0	0.000138325		0	4.51896e-05	0	0.0010166	0	0	0.000254475	0.00138149	0	0
>SD_Bt-43949	0	0	0	0	0	0	0	0	0	0		0	0	0	0.00338868	0	0	0	0	0	0
>SD_Bt-43358	0	0	0	0	0	0	0	6.24415e-05	0	0.00175212		0	0	0	0.000338868	0.000301205	0.000298507	0.000424124	0.000197355	0	0
>SD_Bt-43478	0	4.23729e-05	0	0	0.00056097	3.23373e-05	0	0.000312207	0	9.22169e-05		0.000126847	1.50632e-05	0	0.000677736	0	0	0	0.00118413	0.000319234	0
>SD_Bt-43356	0	0	0.000580889	0.000122242	0.00182315	0	0	0.000561973	0	0		0	0.000105442	0	0	0	0	0	0	0.000159617	0
>SD_Bt-43389	0	0.000254237	0	0.000427847	0.0019634	3.23373e-05	0.000661376	0	0	0		0	0	0	0	0	0	0	0	0	0
>SD_Bt-43711	0	4.23729e-05	0.000145222	0	0	3.23373e-05	0.00198413	6.24415e-05	0	9.22169e-05		0	0	0.00062383	0.000338868	0	0	0	0	0	0
>SD_Bt-43489	0	0	0.000435667	0	0	3.23373e-05	0	0.000124883	0	9.22169e-05		0.000126847	1.50632e-05	0	0.000677736	0	0.00104478	0.000763424	0	0	0
>SD_Bt-11155	6.60502e-05	0	0.00174267	6.1121e-05	0.000350607	6.46747e-05	0	0.00043709	0	0		0.000380542	4.51896e-05	0	0	0	0	0	0	0.000159617	0
>SD_Bt-43547	6.60502e-05	0	0.000145222	0	7.01213e-05	0.000226361	0.000661376	0	0.000338983	0		0.000126847	0	0.000311915	0.00135547	0	0	0	0	0	0
>SD_Bt-12591	0.00113937	0.00135593	0.000145222	0	0	0.000258699	0	0	0	0		0	0	0.000103972	0	0	0.000298507	0	0	0	0
>SD_Bt-43346	0	0	0.000145222	0	7.01213e-05	0.000711422	0	0	0	0.000507193		0	1.50632e-05	0.00103972	0	0	0.000149254	0.000254475	0	0	0.00040783
>SD_Bt-43511	0	0	0.000435667	0	0.000140243	0.000194024	0	6.24415e-05	0.000338983	0		0.000126847	1.50632e-05	0.000207943	0.000338868	0.000301205	0	0.00016965	0.000197355	0.000159617	0.000611746
>SD_Bt-43466	0	4.23729e-05	0	0.000122242	0.000140243	3.23373e-05	0	0.000312207	0.00135593	0.000368868		0	1.50632e-05	0	0	0	0	0.000254475	0	0.000638468	0
>SD_Bt-43397	0	0	0	0	0	0	0	0	0	0		0.000951354	0	0.000207943	0	0	0	0.00212062	0	0	0
>SD_Bt-43862	0	0	0.000145222	0	7.01213e-05	3.23373e-05	0.00198413	0	0	9.22169e-05		0	0	0	0.000677736	0	0.000149254	8.48248e-05	0	0	0
>SD_Bt-43476	0	0	0.000290444	0	7.01213e-05	0.000194024	0	0	0	0.000461084		0	3.01264e-05	0.000103972	0	0.00180723	0	0.000254475	0	0	0
>SD_Bt-43374	1.65125e-05	0	0	6.1121e-05	0	0.00109947	0.000661376	0	0.000677966	0		0	6.02528e-05	0	0.000338868	0	0	8.48248e-05	0	0	0.000203915
>SD_Bt-43582	0	0	0.000435667	0	7.01213e-05	0	0	0	0.000338983	0		6.34236e-05	1.50632e-05	0	0.0010166	0	0.000746269	0.000508949	0	0	0
>SD_Bt-43425	0	8.47458e-05	0.00116178	6.1121e-05	7.01213e-05	0	0.000661376	0.00043709	0.000338983	0		0	0.000225948	0	0	0	0.000149254	0	0	0	0
>SD_Bt-42099	0	0	0	0	0	0	0	0	0	0		0.000126847	0.00305783	0	0	0	0	0	0	0	0
>SD_Bt-43516	0	0	0.000145222	0.000305605	0	0.000258699	0.000661376	0	0.000677966	4.61084e-05		0	1.50632e-05	0.000103972	0	0	0	0	0	0.000957702	0
>SD_Bt-43313	0.000478864	8.47458e-05	0	0.00061121	0.000350607	0.000129349	0.000661376	0.000561973	0	4.61084e-05		0	3.01264e-05	0	0	0	0	0	0	0	0.000203915
>SD_Bt-43398	0	0.00144068	0	0.000183363	0.000210364	0	0.00132275	0	0	0		0	0	0	0	0	0	0	0	0	0
>SD_Bt-43643	0	0	0	0	0	3.23373e-05	0.00132275	6.24415e-05	0.000677966	0		0.000253694	1.50632e-05	0.000415887	0	0	0	0.00016965	0.000197355	0	0
>SD_Bt-43610	0	0	0	0	0.000140243	0.000129349	0	0.000124883	0.000338983	0		0	4.51896e-05	0	0.00203321	0	0.000298507	0	0	0	0
>SD_Bt-43495	0	0	0.000290444	6.1121e-05	7.01213e-05	0	0	0	0	0		0.000126847	0.000135569	0.000207943	0	0	0	0	0	0.000159617	0.00203915
>SD_Bt-43910	0	0	0	0	0	0	0.000661376	0	0	0		0	0	0	0	0.00210843	0.000149254	0.00016965	0	0	0
>SD_Bt-43542	0	0	0	0	0	0.000161687	0	0	0.000338983	0.000138325		6.34236e-05	0	0.000103972	0	0.00120482	0	0.000424124	0	0.000638468	0
>SD_Bt-43259	0.00071004	0.000889831	0	0.000122242	0	3.23373e-05	0	0	0	0.000322759		0	0.000210885	0.000311915	0	0	0.000447761	0	0	0	0
>SD_Bt-43364	0	0	0	0.000122242	0.0019634	9.7012e-05	0	0.000624415	0	9.22169e-05		0	3.01264e-05	0	0	0	0	8.48248e-05	0	0	0
>SD_Bt-43305	0	0	0	0	0	0	0	0	0	0.00299705		0	1.50632e-05	0	0	0	0	0	0	0	0
>SD_Bt-43520	0	0	0.000290444	0	0	3.23373e-05	0	6.24415e-05	0	0		0	1.50632e-05	0	0	0	0.00164179	0.000763424	0	0	0.000203915
>SD_Bt-43617	6.60502e-05	0	0	6.1121e-05	0.000140243	0	0	0.000249766	0.00101695	0		6.34236e-05	0	0	0.0010166	0	0	0	0.000394711	0	0
>SD_Bt-43443	0	0	0	6.1121e-05	0.000210364	3.23373e-05	0.000661376	6.24415e-05	0	4.61084e-05		0	0.000105442	0	0	0.000301205	0	0.00152685	0	0	0
>SD_Bt-43649	0	0	0.000145222	0	0	0	0.000661376	6.24415e-05	0	0		0	1.50632e-05	0	0	0.000903614	0	0.000763424	0	0	0.00040783
>SD_Bt-43666	0	0.000127119	0	6.1121e-05	0	0	0	0	0	0		0	0	0.000311915	0.0010166	0	0	0	0	0	0.00142741
>SD_Bt-43569	0	0	0	6.1121e-05	0	0.000258699	0.000661376	0	0.000338983	0.000138325		0	0	0	0.000338868	0.00060241	0	0.000339299	0.000197355	0	0
>SD_Bt-43535	0	0	0.000145222	0	0	0.000291036	0	0	0	9.22169e-05		0	0	0	0.000677736	0.000301205	0.000149254	0	0	0.00127694	0
>SD_Bt-43320	0	0	0	0	0	0	0	0	0	0.00276651		0	0	0	0	0	0.000149254	0	0	0	0
>SD_Bt-43892	0	0	0	0	0	0	0	0	0	0		0.000190271	0	0	0.00271095	0	0	0	0	0	0
>SD_Bt-43560	0	0	0	0	0	0.000194024	0.000661376	0.000124883	0	4.61084e-05		0	0	0	0	0	0.000597015	0	0	0.00127694	0
>SD_Bt-43322	3.30251e-05	0	0.000145222	0	7.01213e-05	3.23373e-05	0	0	0	0.00193655		0.000190271	0.000135569	0	0	0	0	0	0.000197355	0.000159617	0
>SD_Bt-43412	0	0	0	6.1121e-05	0	0.000258699	0	0	0.000677966	0.000322759		6.34236e-05	0.000150632	0.000727802	0.000338868	0	0	8.48248e-05	0	0	0.000203915
>SD_Bt-43616	1.65125e-05	0	0	0	7.01213e-05	0	0	0.000124883	0	0		0	1.50632e-05	0.000415887	0	0	0	0	0	0	0.00224307
>SD_Bt-32030	4.95376e-05	0	0.000435667	6.1121e-05	7.01213e-05	0.000323373	0.000661376	0	0.000338983	0		0	3.01264e-05	0	0	0.000301205	0	0	0	0	0.000611746
>SD_Bt-43450	4.95376e-05	0	0	0	0	0.000323373	0	0.000249766	0.000677966	0.000230542		0	0	0.000415887	0	0.00060241	0	0.00016965	0	0.000159617	0
>SD_Bt-43351	0.000396301	4.23729e-05	0	0.000366726	0.000140243	0	0.00132275	0.000374649	0	4.61084e-05		6.34236e-05	0.000120506	0	0	0	0	0	0	0	0
>SD_Bt-43500	0	0	0	0.000183363	0.000420728	0	0	0.000312207	0.000338983	4.61084e-05		0	3.01264e-05	0	0	0.00060241	0.000149254	0.000424124	0.000197355	0.000159617	0
>SD_Bt-43721	0	0	0	0	0.000280485	3.23373e-05	0	0	0	0		0	0	0	0.0010166	0.000903614	0.000298507	0.00016965	0	0.000159617	0
>SD_Bt-43435	0	0.000127119	0	0.000427847	7.01213e-05	0.000226361	0	0.000124883	0.000338983	0.000276651		0.000126847	0	0	0	0.000301205	0	0	0.000197355	0.000638468	0
>SD_Bt-43761	0	0	0	0	0	0	0	0	0	0		0	0	0	0	0	0	0	0	0	0.00285481
>SD_Bt-43759	0	0	0	0	0	0	0	0	0	0		0	0	0	0.00135547	0.000903614	0	0.000593774	0	0	0
>SD_Bt-43300	4.95376e-05	0	0	0	0	0.00161687	0	0.000187324	0	4.61084e-05		0.000443965	0	0.000207943	0	0	0	8.48248e-05	0	0	0.000203915
>SD_Bt-43436	1.65125e-05	0	0.000145222	6.1121e-05	7.01213e-05	9.7012e-05	0	0	0.000338983	0.000691627		0.000253694	1.50632e-05	0	0	0	0.000149254	0	0.000197355	0.000798085	0
>SD_Bt-43665	0	0	0.000145222	0	0	3.23373e-05	0	6.24415e-05	0	0		0	0	0	0.000677736	0	0	0	0	0.0019154	0
>SD_Bt-43568	0	0	0	6.1121e-05	7.01213e-05	0.000129349	0	0	0	0		6.34236e-05	6.02528e-05	0	0.000677736	0.000903614	0	0.000254475	0.000394711	0	0.000203915
>SD_Bt-43786	0	0	0	0	0	0.000161687	0	0	0.00135593	0		0	0	0	0.000338868	0.00060241	0	0	0.000197355	0.000159617	0
>SD_Bt-43355	1.65125e-05	0	0.000145222	0	0	0.00106713	0	6.24415e-05	0	0		0	6.02528e-05	0	0	0.000301205	0.000298507	0.000339299	0.000197355	0.000319234	0
>SD_Bt-43289	0.00077609	0.000932203	0	0	7.01213e-05	9.7012e-05	0.000661376	0	0	0		6.34236e-05	0	0	0	0	0	0	0	0	0.000203915
>SD_Bt-43741	0	0	0	0.000183363	0	0.000194024	0.00198413	0	0	0		0	0	0.000207943	0	0	0	0	0	0	0.000203915
>SD_Bt-43678	0	0	0	0	0	0	0	0	0	0		0	0	0.000727802	0	0	0	0	0	0	0.00203915
>SD_Bt-43969	0	0	0	0	0	3.23373e-05	0	0	0	0		0	1.50632e-05	0	0.00271095	0	0	0	0	0	0
>SD_Bt-43630	0	0	0	0	0	0.000226361	0.000661376	0	0	9.22169e-05		0	0	0	0.000677736	0	0.000298507	0	0	0.000798085	0
>SD_Bt-43626	0	0	0	0	0	0	0	6.24415e-05	0	0		0	0	0	0	0	0.00268657	0	0	0	0
>SD_Bt-43502	0	0.000677966	0.000145222	0.000305605	0.000280485	0	0.00132275	0	0	0		0	0	0	0	0	0	0	0	0	0
>SD_Bt-43504	0	0	0.000145222	0	0	0.000194024	0	6.24415e-05	0.000338983	0.000138325		0	1.50632e-05	0.00062383	0.000338868	0	0	0.000339299	0.000197355	0.000319234	0
>SD_Bt-31335	0	0	0	0	0	0	0	0	0.000338983	0		6.34236e-05	0.00209378	0	0	0	0	0	0	0	0.000203915
>SD_Bt-43404	1.65125e-05	4.23729e-05	0.000290444	0	0	0.000194024	0	0	0	0.000968277		0.000126847	1.50632e-05	0.000103972	0	0.000301205	0	0	0	0.000638468	0
>SD_Bt-43647	0	0	0	0	0	0	0	0.000249766	0	0		0	0	0.000103972	0.000338868	0	0	0	0.000197355	0.00159617	0.000203915
>SD_Bt-43393	3.30251e-05	0	0.000145222	0.000122242	0	0.000129349	0	0	0	0.000737735		0.000824507	1.50632e-05	0	0	0	0	0	0.000197355	0.000478851	0
>SD_Bt-43558	0	0	0.00246878	0	0	3.23373e-05	0	6.24415e-05	0	9.22169e-05		0	1.50632e-05	0	0	0	0	0	0	0	0
>SD_Bt-43330	0	0	0	0	0	3.23373e-05	0	0	0	0.00262818		0	0	0	0	0	0	0	0	0	0
>SD_Bt-44743	0	0	0	0	0	0	0.0026455	0	0	0		0	0	0	0	0	0	0	0	0	0
>SD_Bt-43556	3.30251e-05	0	0.000145222	6.1121e-05	7.01213e-05	0.000129349	0	0	0.00101695	9.22169e-05		0	4.51896e-05	0	0	0	0	0	0.000197355	0.000638468	0.000203915
>SD_Bt-43571	0	8.47458e-05	0	0	0	0.000258699	0.000661376	0	0.000338983	4.61084e-05		0	4.51896e-05	0.000311915	0.000677736	0	0	0	0	0	0.000203915
>SD_Bt-43604	0	0	0	0	0	0	0	0	0	0		0.000253694	0	0	0.00135547	0	0	0.0010179	0	0	0
>SD_Bt-43503	0	0	0.000580889	6.1121e-05	7.01213e-05	0.00048506	0.000661376	0	0	0		0	1.50632e-05	0.000103972	0	0	0.000149254	8.48248e-05	0	0	0.00040783
>SD_Bt-43692	0	0	0	0	0	3.23373e-05	0.000661376	0	0	9.22169e-05		0	0	0	0	0.000301205	0	0.000254475	0	0.00127694	0
>SD_Bt-30180	1.65125e-05	0	0.000435667	0	0	0.000388048	0	0	0.000338983	0.000691627		0.000253694	1.50632e-05	0	0	0	0	0	0	0.000478851	0
>SD_Bt-43775	1.65125e-05	0	0	0	0	0.000194024	0.00198413	0	0	0		0	0	0.000415887	0	0	0	0	0	0	0
>SD_Bt-43746	0	0	0.000145222	0	0	6.46747e-05	0.000661376	0	0	0		0	1.50632e-05	0.000103972	0	0	0	0.00016965	0	0	0.00142741
>SD_Bt-43362	0	0	0	0	0	0	0	0	0	0.00184434		6.34236e-05	0	0	0	0	0	0.000678599	0	0	0
>SD_Bt-43869	0	0	0	0	0	0	0	0	0.000338983	0		0.000126847	0	0	0.00135547	0.000301205	0	8.48248e-05	0.000197355	0.000159617	0
>SD_Bt-43951	0	0	0	0	0	0	0	0	0	0		0.000190271	0	0	0.00237208	0	0	0	0	0	0
>SD_Bt-43548	0	0	0	6.1121e-05	0.000841456	9.7012e-05	0.000661376	6.24415e-05	0.000677966	0		0.000126847	3.01264e-05	0	0	0	0	0	0	0	0
>SD_Bt-43636	0	0	0	0	0	0	0	0	0.00237288	0		0	0.000180758	0	0	0	0	0	0	0	0
>SD_Bt-43623	0	8.47458e-05	0.000145222	6.1121e-05	0.000140243	3.23373e-05	0	0	0.000677966	4.61084e-05		0	3.01264e-05	0	0.000338868	0	0	8.48248e-05	0.000592066	0.000319234	0
>SD_Bt-43521	0	0	0	0	0	0.000452723	0.000661376	0.000124883	0.000338983	4.61084e-05		0	0	0.000519859	0	0	0	0	0	0	0.00040783
>SD_Bt-43648	0	0	0	0	0	0	0	0	0.000338983	0		0.000380542	1.50632e-05	0	0.0010166	0	0.000447761	0.000339299	0	0	0
>SD_Bt-43677	0	0	0	6.1121e-05	0	0	0	6.24415e-05	0.000677966	0		6.34236e-05	0	0.000831774	0.000338868	0	0	8.48248e-05	0	0	0.00040783
>SD_Bt-43251	0.00107332	0.00059322	0	6.1121e-05	0	0.000776096	0	0	0	0		0	0	0	0	0	0	0	0	0	0
>SD_Bt-43405	0	0	0	0.000122242	0	0.000582072	0	0.000124883	0	0.000138325		0	1.50632e-05	0.00135163	0	0	0	0	0	0.000159617	0
>SD_Bt-43512	0	0	0.000145222	0	0	0.000452723	0	6.24415e-05	0	4.61084e-05		0	0	0	0.000338868	0.000301205	0.000895522	8.48248e-05	0	0.000159617	0
>SD_Bt-43368	0	0	0	0	0	6.46747e-05	0	0	0	0.00198266		0	0	0	0.000338868	0	0	8.48248e-05	0	0	0
>SD_Bt-43735	1.65125e-05	0	0	0	0.000140243	0	0	6.24415e-05	0	0		0	0	0	0	0	0	0	0	0	0.00224307
>SD_Bt-43446	1.65125e-05	0.000169492	0	0.000427847	0.000771334	0	0	6.24415e-05	0	0		0.000380542	1.50632e-05	0	0	0	0	0	0	0	0.000611746
>SD_Bt-43603	1.65125e-05	4.23729e-05	0	6.1121e-05	7.01213e-05	0	0	0	0	0		0.000570812	1.50632e-05	0.000103972	0.00135547	0	0	0	0.000197355	0	0
>SD_Bt-43644	0	0	0	0	0	3.23373e-05	0	0	0.000338983	0.000276651		6.34236e-05	0	0	0	0.00060241	0	0	0	0.00111732	0
>SD_Bt-43382	0	0	0	0	0	0	0	0	0.000338983	0.00198266		0	0	0.000103972	0	0	0	0	0	0	0
>SD_Bt-43329	0.000280713	0.000169492	0.00101656	0	0	0.000840771	0	0	0	4.61084e-05		0	6.02528e-05	0	0	0	0	0	0	0	0
>SD_Bt-12572	0	0	0	0	0	3.23373e-05	0	0	0	4.61084e-05		0	0.00215404	0	0	0	0	0.00016965	0	0	0
>SD_Bt-43754	1.65125e-05	0	0	0	0.000140243	0	0	0	0	0		0	0	0	0	0	0	0	0	0	0.00224307
>SD_Bt-43803	0	0	0	0	0	0	0	0	0	9.22169e-05		0	0	0	0.000677736	0.00120482	0	0.000424124	0	0	0
>SD_Bt-43383	0.000231176	8.47458e-05	0	6.1121e-05	0.000490849	0	0	0.000686856	0.000338983	0		0	9.03791e-05	0.000207943	0	0	0	0	0	0	0.000203915
>SD_Bt-43538	1.65125e-05	0	0	0.000305605	0.000911577	0	0	0	0	4.61084e-05		0	0	0	0.0010166	0	0	8.48248e-05	0	0	0
>SD_Bt-43655	0	0	0	0.000122242	7.01213e-05	3.23373e-05	0	0	0.000677966	0.000368868		0	0	0	0.0010166	0	0	8.48248e-05	0	0	0
>SD_Bt-43483	1.65125e-05	0	0	0	0	0	0	0	0.000338983	0.00087606		0	4.51896e-05	0	0	0.00060241	0	8.48248e-05	0	0	0.00040783
>SD_Bt-43750	1.65125e-05	0	0	0	0	0	0	0	0	0		0	0	0.000519859	0	0	0	0	0	0	0.00183524
>SD_Bt-43418	1.65125e-05	0	0	0.000122242	7.01213e-05	6.46747e-05	0	0.000561973	0	0.000691627		0	4.51896e-05	0	0	0	0	8.48248e-05	0.000394711	0.000319234	0
>SD_Bt-43559	0	0	0.000145222	0	0	0	0	0.00043709	0.000677966	4.61084e-05		0.000443965	0	0.000311915	0	0.000301205	0	0	0	0	0
>SD_Bt-43584	0	0	0.000290444	0	0.000140243	6.46747e-05	0.000661376	0.000124883	0.000338983	0		0.000507389	3.01264e-05	0	0	0	0	0	0	0	0.000203915
>SD_Bt-43365	6.60502e-05	0	0	0	0	0	0	0	0	0.00138325		0	0.000165695	0.000103972	0.000338868	0.000301205	0	0	0	0	0
>SD_Bt-43707	3.30251e-05	4.23729e-05	0	0	0	3.23373e-05	0	0	0	0		0	0	0.000207943	0	0	0	0	0	0	0.00203915
>SD_Bt-43426	0	0	0	0	0	0	0	0	0.000338983	0.00129104		0	1.50632e-05	0	0	0	0	0.000508949	0.000197355	0	0
>SD_Bt-43531	0	0	0.000145222	6.1121e-05	0.000280485	6.46747e-05	0	6.24415e-05	0.000338983	0.000230542		0	3.01264e-05	0	0	0	0.000298507	8.48248e-05	0.000592066	0.000159617	0
>SD_Bt-43667	0	0	0	0	0	3.23373e-05	0.000661376	0	0	0.000368868		0	0	0	0.000338868	0.00060241	0	0.000339299	0	0	0
>SD_Bt-43570	0	0	0	0	0	0	0	0	0	0		0.000761083	0	0	0.000677736	0.000301205	0	0.000593774	0	0	0
>SD_Bt-43295	0.000875165	0.000381356	0	0.000183363	0	3.23373e-05	0	0	0	0		0	0	0.000519859	0.000338868	0	0	0	0	0	0
>SD_Bt-43812	0	0	0	0	0	3.23373e-05	0	0	0	9.22169e-05		0	0	0.000103972	0.000338868	0.00150602	0	0.000254475	0	0	0
>SD_Bt-43621	0	0	0	0.000122242	0	0.000129349	0	0	0	4.61084e-05		0	0	0	0.000338868	0	0	8.48248e-05	0	0.00159617	0
>SD_Bt-43401	6.60502e-05	0	0	0.00213923	0	3.23373e-05	0	6.24415e-05	0	0		0	0	0	0	0	0	0	0	0	0
>SD_Bt-43441	9.90753e-05	0.000508475	0	0.000427847	0.000490849	0	0.000661376	0	0	0		0	0	0.000103972	0	0	0	0	0	0	0
>SD_Bt-43723	0	0	0	0	0	3.23373e-05	0	0	0	0		0	0	0	0	0	0.00208955	0	0	0.000159617	0
>SD_Bt-43679	0	0	0	6.1121e-05	0	3.23373e-05	0	0	0	4.61084e-05		0	0	0	0	0	0.00134328	0	0	0.000798085	0
>SD_Bt-43486	0	0	0	0	0	0	0	0	0	0		0.0013319	0	0	0.000338868	0	0	0.000593774	0	0	0
>SD_Bt-43596	0	0	0	0	0	0.000129349	0	6.24415e-05	0.000338983	9.22169e-05		0.000190271	0	0	0	0.00060241	0	0.000508949	0	0.000319234	0
>SD_Bt-10769	0	4.23729e-05	0	0	0.000140243	0	0	0.00043709	0.00101695	0		0	1.50632e-05	0	0	0	0	0	0.000592066	0	0
>SD_Bt-43554	0	0	0	0	0	0	0	0.000187324	0	0		0	0	0.000519859	0	0	0	0.0010179	0.000197355	0.000319234	0
>SD_Bt-43369	1.65125e-05	0	0.000145222	0	0	3.23373e-05	0	0	0	0.00198266		6.34236e-05	0	0	0	0	0	0	0	0	0
>SD_Bt-43420	1.65125e-05	0	0.000145222	0.000550089	7.01213e-05	0.000452723	0	0	0	0.000276651		0	1.50632e-05	0.000311915	0	0	0	0	0.000394711	0	0
>SD_Bt-43637	1.65125e-05	0	0.000435667	0	0	0	0	0	0.000338983	0		0	0	0	0.000338868	0	0	0.00110272	0	0	0
>SD_Bt-30637	0	0	0	0.000183363	0.000140243	0	0	0.000249766	0.000677966	0		0	3.01264e-05	0	0	0	0	0	0.000789422	0.000159617	0
>SD_Bt-43740	0	0	0	0	0	0.000129349	0.000661376	6.24415e-05	0	4.61084e-05		0	3.01264e-05	0	0	0.00060241	0	8.48248e-05	0	0	0.000611746
>SD_Bt-43309	0.000462351	4.23729e-05	0.000580889	0.000244484	0	0	0	6.24415e-05	0	0.000276651		0	0.000286201	0.000103972	0	0	0	0	0	0.000159617	0
>SD_Bt-43840	0	0	0	0	0	0	0	0	0.000338983	0		0.000126847	0	0.000103972	0.000338868	0	0	8.48248e-05	0	0	0.00122349
>SD_Bt-43588	3.30251e-05	0.000550847	0.000145222	6.1121e-05	7.01213e-05	3.23373e-05	0.00132275	0	0	0		0	0	0	0	0	0	0	0	0	0
>SD_Bt-40020	0	0	0	0	0.000841456	0.000194024	0	0.000187324	0	0.000230542		0	4.51896e-05	0	0	0	0	0.000508949	0	0	0.000203915
>SD_Bt-43421	0.000313738	4.23729e-05	0	0.000305605	0	6.46747e-05	0	0.000187324	0.000338983	4.61084e-05		0	3.01264e-05	0	0.000677736	0	0	0	0	0	0.000203915
>SD_Bt-44414	0	0	0	0	0	0	0.000661376	0	0.000338983	0		0	0	0	0	0.00120482	0	0	0	0	0
>SD_Bt-43448	4.95376e-05	0.000211864	0.000580889	0.000244484	0.000911577	0.000129349	0	0	0	0		6.34236e-05	0	0	0	0	0	0	0	0	0
>SD_Bt-10177	0	0	0.000145222	0	0	6.46747e-05	0.000661376	0	0	0.000829952		6.34236e-05	1.50632e-05	0	0	0	0	8.48248e-05	0	0.000319234	0
>SD_Bt-43575	1.65125e-05	0	0	6.1121e-05	0	0.000291036	0.000661376	0.000124883	0	4.61084e-05		0	0	0	0	0	0.000298507	0	0.000197355	0.000478851	0
>SD_Bt-43700	0	0	0	0	0	3.23373e-05	0	0	0	0.000230542		0	0	0	0	0.00120482	0	0.000339299	0	0.000159617	0.000203915
>SD_Bt-43724	3.30251e-05	0.000127119	0	0	0	0	0	0	0	0		0	0	0.000311915	0.000677736	0	0	0	0	0	0.00101958
>SD_Bt-44120	0	0	0	0	0	0	0	0	0	4.61084e-05		0	0	0	0	0.00210843	0	0	0	0	0
>SD_Bt-43442	9.90753e-05	0.000508475	0	0.000305605	0.000350607	9.7012e-05	0.000661376	6.24415e-05	0	0		6.34236e-05	0	0	0	0	0	0	0	0	0
>SD_Bt-43480	1.65125e-05	0	0	0	0	6.46747e-05	0	0.000374649	0	4.61084e-05		0	1.50632e-05	0.000103972	0	0	0	0.00152685	0	0	0
>SD_Bt-31887	1.65125e-05	4.23729e-05	0.000580889	0.000122242	0.000280485	0.000129349	0	0.000374649	0.000338983	4.61084e-05		0	0	0	0	0	0	0	0	0	0.000203915
>SD_Bt-43901	0	0	0	0	0	3.23373e-05	0.000661376	0	0	0		0	0	0	0	0	0	0	0	0.00143655	0
>SD_Bt-43733	0	0	0	0	0.000490849	0	0	0	0	0		0	0	0	0	0	0	0	0	0	0.00163132
>SD_Bt-43471	0	0.000254237	0.000726111	0.000122242	0.000280485	0.000355711	0	0	0	0		0	3.01264e-05	0	0.000338868	0	0	0	0	0	0
>SD_Bt-43433	4.95376e-05	0	0	0.000733452	0.00119206	0	0	6.24415e-05	0	4.61084e-05		0	1.50632e-05	0	0	0	0	0	0	0	0
>SD_Bt-43333	0	0	0.000145222	6.1121e-05	0	3.23373e-05	0	0	0	4.61084e-05		0	0.000723033	0	0.000338868	0.00060241	0.000149254	0	0	0	0
>SD_Bt-43585	0	0	0	0	0	0.00048506	0	0	0	0		0	0	0.000103972	0.00135547	0	0.000149254	0	0	0	0
>SD_Bt-43614	0	0	0	0	0	3.23373e-05	0	0	0.000338983	0.000691627		0	0	0	0.0010166	0	0	0	0	0	0
>SD_Bt-43872	0	0	0.000145222	0	0	0	0.000661376	0	0	0		6.34236e-05	0	0	0	0	0.00104478	0	0	0.000159617	0
>SD_Bt-43294	0	0	0	0	0	0	0	0	0	0.00142936		0	0.000632654	0	0	0	0	0	0	0	0
>SD_Bt-43432	0	0	0.000145222	0	0	0	0	0	0.000338983	0.00156769		0	0	0	0	0	0	0	0	0	0
>SD_Bt-43662	0	0	0.000290444	0	7.01213e-05	0.000194024	0.000661376	6.24415e-05	0	0.000230542		0	0	0	0.000338868	0	0	0	0	0	0.000203915
>SD_Bt-43602	0	0	0.000290444	0	0.000140243	3.23373e-05	0.000661376	6.24415e-05	0	4.61084e-05		0	4.51896e-05	0	0	0	0	0.000763424	0	0	0
>SD_Bt-43924	0	0	0	0	0	0	0	0	0	0		0	0	0	0	0	0	0	0	0	0.00203915
>SD_Bt-43817	0	0	0	0	0.000210364	0	0.000661376	0	0	9.22169e-05		0	0	0	0.000338868	0.000301205	0	0.000424124	0	0	0
>SD_Bt-33855	0	0	0	6.1121e-05	0	0	0	0	0	0		0	0	0	0	0.00150602	0	0.000254475	0.000197355	0	0
>SD_Bt-43705	0	0	0	0	0	0	0	0	0	0		0.000190271	0	0	0	0.000903614	0	0.000763424	0	0.000159617	0
>SD_Bt-43319	1.65125e-05	4.23729e-05	0.000145222	6.1121e-05	0.000140243	0	0.000661376	6.24415e-05	0	0		0	0.000798349	0	0	0	0	8.48248e-05	0	0	0
>SD_Bt-43660	0	0	0	0	0	0	0	0	0.000338983	0.00059941		0	0	0	0	0.000903614	0	0	0	0.000159617	0
>SD_Bt-43629	0	0	0	6.1121e-05	0	3.23373e-05	0	0.000187324	0	9.22169e-05		0	1.50632e-05	0	0	0	0	0.00016965	0	0.00143655	0
>SD_Bt-43552	0	4.23729e-05	0	6.1121e-05	0	0.000452723	0	0	0.000338983	0		0	1.50632e-05	0	0.000338868	0.000301205	0	8.48248e-05	0.000197355	0.000159617	0
>SD_Bt-43545	0	0	0	0	0	0	0	0	0	0		0.0013319	0	0	0.000338868	0	0	0	0	0.000319234	0
>SD_Bt-43475	0	0	0.000435667	6.1121e-05	7.01213e-05	0.000258699	0	0.000249766	0	0		0	7.5316e-05	0	0	0	0	0.000678599	0	0.000159617	0
>SD_Bt-43986	0	0	0	6.1121e-05	0	3.23373e-05	0.00132275	0	0	4.61084e-05		0	0	0	0	0	0.000149254	0.00016965	0	0	0.000203915
>SD_Bt-10573	0	0	0	0	0	0	0.00198413	0	0	0		0	0	0	0	0	0	0	0	0	0
>SD_Bt-43394	0	0	0	0	0	0	0	0	0	0.00198266		0	0	0	0	0	0	0	0	0	0
>SD_Bt-43395	0	0	0	0	0	0	0	0	0	0.00198266		0	0	0	0	0	0	0	0	0	0
>SD_Bt-43587	1.65125e-05	0	0	0	0	0.000194024	0.000661376	0	0	0.000138325		0	7.5316e-05	0	0.000338868	0.000301205	0	0.000254475	0	0	0
>SD_Bt-43941	0	4.23729e-05	0	0	7.01213e-05	3.23373e-05	0.000661376	0	0.000338983	0		0	0	0.000311915	0	0.000301205	0	0	0	0	0.000203915
>SD_Bt-43434	0.0001321	0.000169492	0	0.000244484	7.01213e-05	9.7012e-05	0	0.000187324	0	0		0	0.000120506	0	0.000338868	0	0	0	0.000592066	0	0
>SD_Bt-43895	0	0	0	0	0	9.7012e-05	0.00132275	6.24415e-05	0	9.22169e-05		0	0	0	0	0	0	0.00016965	0	0	0.000203915
>SD_Bt-43359	0.000198151	0.000169492	0	0.000122242	0.000140243	0.000258699	0	0.000374649	0	4.61084e-05		0	0.000135569	0.000415887	0	0	0	8.48248e-05	0	0	0
>SD_Bt-43663	0	0	0	0	0	0.000194024	0.000661376	0	0.000338983	4.61084e-05		0	7.5316e-05	0	0	0	0	0	0.000394711	0	0.000203915
>SD_Bt-43906	0	0	0	0	0	0	0	0	0	4.61084e-05		0	6.02528e-05	0	0	0.00180723	0	0	0	0	0
>SD_Bt-43528	0	0	0	0	0	3.23373e-05	0.000661376	0	0	0.00101439		0	0	0	0	0	0	0	0.000197355	0	0
>SD_Bt-43388	0	0	0	6.1121e-05	0	0.00126116	0	0	0	0		0	0	0.000103972	0	0	0.000298507	0	0	0.000159617	0
>SD_Bt-43729	0	0	0	6.1121e-05	0	9.7012e-05	0.000661376	0	0	0		0	3.01264e-05	0.00062383	0	0	0	0	0	0	0.00040783
>SD_Bt-44015	0	4.23729e-05	0	0	0	3.23373e-05	0.00132275	6.24415e-05	0	0		0	0	0.000415887	0	0	0	0	0	0	0
>SD_Bt-43847	0	4.23729e-05	0	0	0	0	0.00132275	6.24415e-05	0	0		0.000190271	6.02528e-05	0	0	0	0	0	0.000197355	0	0
>SD_Bt-44221	0	4.23729e-05	0	0	7.01213e-05	3.23373e-05	0.00132275	0	0	0		0	0	0	0	0	0	0	0	0	0.00040783
>SD_Bt-44231	0	0	0	0	0	3.23373e-05	0.00132275	0	0.000338983	4.61084e-05		0	1.50632e-05	0.000103972	0	0	0	0	0	0	0
>SD_Bt-43540	0	0	0	0	0	0	0	0	0	0		0.00126847	0	0.000103972	0	0.000301205	0	0.00016965	0	0	0
>SD_Bt-43549	0	0	0	0	0.000140243	0	0	0.000686856	0	0.000138325		0	1.50632e-05	0.000103972	0	0.000301205	0	0.000254475	0.000197355	0	0
>SD_Bt-44024	0	0	0	0	0	0	0	0	0	0		0	0	0	0	0	0	0	0	0	0.00183524
>SD_Bt-43870	0	0	0	0	0.000140243	0	0	6.24415e-05	0	0		0	0	0	0	0	0	0	0	0	0.00163132
>SD_Bt-43822	0	0	0	0	0	3.23373e-05	0	6.24415e-05	0	4.61084e-05		0	0	0	0	0	0	0	0	0.00127694	0.00040783
>SD_Bt-43745	0	4.23729e-05	0.000145222	6.1121e-05	0.000140243	0	0	0.000249766	0	0		0	0	0	0	0	0	0	0.00118413	0	0
>SD_Bt-44113	0	0	0	6.1121e-05	0	0	0	0	0.000338983	0		0	0	0	0.000338868	0.00060241	0	0	0	0.000478851	0
>SD_Bt-43396	0.000115588	0	0.000435667	0	7.01213e-05	0.000226361	0	0	0	0.00059941		0	0.000165695	0	0	0	0	0	0	0	0.000203915
>SD_Bt-43414	0	0	0	6.1121e-05	0	0	0	0	0	0.00175212		0	0	0	0	0	0	0	0	0	0
>SD_Bt-43907	0	0	0	0	0	3.23373e-05	0	0	0	0		0	1.50632e-05	0	0.000677736	0	0.000447761	0	0	0.000638468	0
>SD_Bt-43813	0	0	0	0	0	6.46747e-05	0.000661376	0	0	0		0	0	0.000935745	0	0	0.000149254	0	0	0	0
>SD_Bt-43469	0.000181638	0.000254237	0	0	0	0	0	0	0	0		0.000126847	0	0.00124766	0	0	0	0	0	0	0
>SD_Bt-43347	4.95376e-05	0	0	0.000183363	0	0.000711422	0	0	0	0.000737735		0	0.000120506	0	0	0	0	0	0	0	0
>SD_Bt-44220	0	4.23729e-05	0	0	0	0	0	6.24415e-05	0.00101695	0		0	0	0	0.000677736	0	0	0	0	0	0
>SD_Bt-43410	0	0	0	0	0	0	0	0	0	0.00179823		0	0	0	0	0	0	0	0	0	0
>SD_Bt-43887	0	0	0.000145222	0	0	0	0.000661376	0	0	4.61084e-05		0.000126847	1.50632e-05	0	0	0	0.000597015	0	0	0	0.000203915
>SD_Bt-43517	0.000214663	0	0.000726111	0	7.01213e-05	0	0.000661376	0	0	4.61084e-05		0	7.5316e-05	0	0	0	0	0	0	0	0
>SD_Bt-43787	0	0	0	6.1121e-05	0	3.23373e-05	0	0	0	4.61084e-05		0	0	0	0	0.000301205	0.000298507	8.48248e-05	0	0.000957702	0
>SD_Bt-44226	0	0	0	0	0	0	0.000661376	0	0	0		0	0	0	0.000338868	0	0.000298507	0	0	0.000478851	0
>SD_Bt-37744	0	0	0	0	0	0	0	6.24415e-05	0	0		0	0	0	0	0.00150602	0	0	0.000197355	0	0
>SD_Bt-43654	0	8.47458e-05	0.000145222	0	0	0	0	0.000249766	0	0		0	0	0.000519859	0.000338868	0	0	0.000424124	0	0	0
>SD_Bt-44027	0	0	0	0	0	3.23373e-05	0	0	0	0		0	0	0	0.0010166	0	0.000298507	8.48248e-05	0	0.000319234	0
>SD_Bt-43492	1.65125e-05	0	0.000145222	6.1121e-05	0	0.000452723	0.000661376	0	0	0		0	0.000120506	0.000207943	0	0	0	8.48248e-05	0	0	0
>SD_Bt-43736	0	0	0	0	0	6.46747e-05	0	6.24415e-05	0	4.61084e-05		6.34236e-05	0	0	0	0	0.00119403	0	0	0.000319234	0
>SD_Bt-43685	0	4.23729e-05	0	0	0	0	0	0	0	0		0.000634236	0	0	0	0.000903614	0	0.00016965	0	0	0
>SD_Bt-44407	0	0	0.000145222	0	7.01213e-05	0	0.00132275	6.24415e-05	0	0		0	0	0	0	0	0.000149254	0	0	0	0
>SD_Bt-43688	0	0	0.000145222	0.000122242	0.00056097	0	0.000661376	0	0	0		0.000253694	0	0	0	0	0	0	0	0	0
>SD_Bt-43530	0	0	0	0	7.01213e-05	0.000226361	0	0.000374649	0	0.000184434		0	0	0	0	0	0	8.48248e-05	0	0.000798085	0
>SD_Bt-43966	0	0	0.000145222	0	0	6.46747e-05	0.00132275	6.24415e-05	0	0		0	4.51896e-05	0	0	0	0	8.48248e-05	0	0	0
>SD_Bt-43524	0	0	0	0	0	0.000161687	0	0	0	4.61084e-05		0.000126847	0.000165695	0.000103972	0.000338868	0.000301205	0	0.000254475	0.000197355	0	0
>SD_Bt-43565	0.0001321	0.000338983	0	0	0	0	0	0	0	0		0	0	0	0	0	0	0	0	0	0.00122349
>SD_Bt-43293	0.000891678	0.000762712	0	0	0	3.23373e-05	0	0	0	0		0	0	0	0	0	0	0	0	0	0
>SD_Bt-43428	0.000115588	0	0.000290444	0.000122242	0.000140243	0.000194024	0	0.000499532	0	0		0	0.000120506	0	0	0	0	0	0	0	0.000203915
>SD_Bt-43699	0.000148613	0	0	0.000122242	0	0	0.00132275	6.24415e-05	0	0		0	3.01264e-05	0	0	0	0	0	0	0	0
>SD_Bt-43972	0	0	0	0	0	9.7012e-05	0.000661376	6.24415e-05	0	4.61084e-05		0	0	0	0.000338868	0	0	0	0	0.000478851	0
>SD_Bt-44103	0	0	0	0	0	3.23373e-05	0.000661376	0	0.000338983	9.22169e-05		0	0	0.000207943	0.000338868	0	0	0	0	0	0
>SD_Bt-34575	0	0	0	0	0	0	0	6.24415e-05	0	0.000691627		0	9.03791e-05	0	0	0	0.000149254	8.48248e-05	0.000592066	0	0
>SD_Bt-43659	0	0	0	6.1121e-05	0	0.000291036	0.000661376	0	0	9.22169e-05		0	0	0.000311915	0	0	0	8.48248e-05	0	0.000159617	0
>SD_Bt-43611	1.65125e-05	4.23729e-05	0	0.000305605	0.000350607	0.000161687	0	0	0.000677966	0		0	0	0.000103972	0	0	0	0	0	0	0
>SD_Bt-43749	0	0	0	0	0	0	0	0.000187324	0	0.000138325		0	0	0.000415887	0.000338868	0	0	0.00016965	0	0	0.00040783
>SD_Bt-43675	1.65125e-05	4.23729e-05	0	6.1121e-05	0	6.46747e-05	0	6.24415e-05	0.000677966	0.000138325		0	3.01264e-05	0	0	0	0	8.48248e-05	0	0.000478851	0
>SD_Bt-43576	0	0	0.000145222	0	0	0.000355711	0	0	0	9.22169e-05		0	0	0.000103972	0	0	0	0	0	0.000957702	0
>SD_Bt-44172	1.65125e-05	0	0	0	0	0	0	0	0.000338983	0		0	0	0	0.000677736	0	0	0	0	0	0.000611746
>SD_Bt-44028	0	0	0	0	0	0	0	6.24415e-05	0.000338983	4.61084e-05		0	0	0	0.000338868	0.00060241	0	0.000254475	0	0	0
>SD_Bt-43286	0	0	0.000145222	0	0	6.46747e-05	0	0	0	0		0	0.00111468	0.000311915	0	0	0	0	0	0	0
>SD_Bt-43624	0	0	0	0	0	0	0	0	0	4.61084e-05		0	9.03791e-05	0.000207943	0	0.000301205	0	0.000593774	0.000394711	0	0
>SD_Bt-43598	0	4.23729e-05	0.000145222	0	0	0	0.000661376	0	0	0		0.000443965	0.000135569	0	0	0	0	0	0	0	0.000203915
>SD_Bt-43406	8.25627e-05	0.00135593	0	0.000122242	7.01213e-05	0	0	0	0	0		0	0	0	0	0	0	0	0	0	0
>SD_Bt-43429	0	0	0	0	0	0	0	0	0	0.0016138		0	1.50632e-05	0	0	0	0	0	0	0	0
>SD_Bt-43449	0	0	0	0	0	0	0	0	0	0.00147547		0	0	0	0	0	0.000149254	0	0	0	0
>SD_Bt-43557	1.65125e-05	0	0	6.1121e-05	7.01213e-05	0.000388048	0	0	0	9.22169e-05		0	1.50632e-05	0	0.000338868	0	0	0	0	0.000638468	0
>SD_Bt-44091	0	0	0	0	0	0	0	0	0	0		0	0	0	0.000677736	0.00060241	0	0.000339299	0	0	0
>SD_Bt-43715	1.65125e-05	0	0	6.1121e-05	0	0	0	0.000374649	0	0		6.34236e-05	0	0	0.000677736	0	0	0.000424124	0	0	0
>SD_Bt-43487	0	0	0	0.000122242	0	3.23373e-05	0	0	0	0.0011066		0	0	0	0	0	0.000149254	0	0	0	0.000203915
>SD_Bt-43820	0	0	0.000435667	0	7.01213e-05	3.23373e-05	0	0.000124883	0.000338983	4.61084e-05		0	0	0	0	0	0	8.48248e-05	0	0.000478851	0
>SD_Bt-43671	3.30251e-05	4.23729e-05	0	0.000183363	0.000350607	6.46747e-05	0.000661376	6.24415e-05	0	0		0	1.50632e-05	0	0	0	0	0	0.000197355	0	0
>SD_Bt-44180	0	0	0	0	0	0	0	0	0	0		0	0	0	0.00135547	0	0	0.000254475	0	0	0
>SD_Bt-43853	1.65125e-05	0	0	0	7.01213e-05	6.46747e-05	0	0	0.000677966	0		0.000190271	0	0	0	0.000301205	0	8.48248e-05	0	0	0.000203915
>SD_Bt-44031	0	0	0	0	0	0	0	0	0	4.61084e-05		0	0	0.000103972	0	0.000903614	0.000149254	8.48248e-05	0	0.000319234	0
>SD_Bt-43601	0.0001321	0	0.00116178	6.1121e-05	0.000140243	0	0	0	0	0		0	0	0.000103972	0	0	0	0	0	0	0
>SD_Bt-43780	0	0	0	6.1121e-05	0	3.23373e-05	0	0.000249766	0.000677966	4.61084e-05		0.000126847	0	0	0	0	0	8.48248e-05	0	0.000319234	0
>SD_Bt-43689	0	0	0	0	0	0	0	0	0	0		0	0	0	0	0	0	0.00118755	0	0	0.00040783
>SD_Bt-43687	1.65125e-05	0	0.000145222	0	7.01213e-05	6.46747e-05	0	0.000249766	0	0		0	1.50632e-05	0	0	0	0	8.48248e-05	0.000789422	0.000159617	0
>SD_Bt-43697	1.65125e-05	0	0	0	0.000350607	0	0	0.000374649	0.000338983	0		0	0	0.000103972	0	0	0	0	0	0	0.00040783
>SD_Bt-43642	0	0	0.000145222	0	0	6.46747e-05	0	6.24415e-05	0	0.000184434		6.34236e-05	3.01264e-05	0	0.000338868	0	0.000447761	0.000254475	0	0	0
>SD_Bt-43952	0	0	0	0	7.01213e-05	9.7012e-05	0.000661376	0	0	4.61084e-05		0	0	0	0	0	0.000298507	0	0	0	0.00040783
>SD_Bt-43490	0.0001321	4.23729e-05	0	0.000550089	0	6.46747e-05	0	0.00043709	0	0		0	1.50632e-05	0	0.000338868	0	0	0	0	0	0
>SD_Bt-43580	0	0	0	6.1121e-05	0.000420728	0.000161687	0	0.00043709	0.000338983	0		0	0	0	0	0	0	0	0	0.000159617	0
>SD_Bt-43470	0	0	0	0	0	3.23373e-05	0	0	0	0.00133714		0	0	0	0	0	0	0	0	0	0.000203915
>SD_Bt-43454	0	0	0	0	0	0	0	0	0	0.00147547		0	0	0	0	0	0	8.48248e-05	0	0	0
>SD_Bt-43514	0	0	0.000290444	0	0	0.000291036	0	0	0	4.61084e-05		6.34236e-05	0.000105442	0	0.000338868	0	0	0.000424124	0	0	0
>SD_Bt-43771	0	0	0	0.000122242	0.000350607	0	0.000661376	0.000187324	0	0		0.000126847	0	0.000103972	0	0	0	0	0	0	0
>SD_Bt-43719	3.30251e-05	0	0.000145222	6.1121e-05	0.000140243	0	0	0.000374649	0	0		6.34236e-05	0	0	0.000338868	0	0	0	0.000394711	0	0
>SD_Bt-43638	0	0	0	0	0	0	0	0.000312207	0	4.61084e-05		0.000190271	0	0.000415887	0	0	0	0.000424124	0	0.000159617	0
>SD_Bt-43463	1.65125e-05	4.23729e-05	0.000145222	0	0	0.000743759	0	0	0.000338983	0.000138325		0	1.50632e-05	0.000103972	0	0	0	0	0	0	0
>SD_Bt-43482	8.25627e-05	0.000254237	0.000145222	0.000183363	0.000280485	9.7012e-05	0	6.24415e-05	0	0		0.000190271	3.01264e-05	0	0	0	0	0	0	0	0.000203915
>SD_Bt-43266	1.65125e-05	0	0	0	0	0	0	0	0	0.000276651		0	0.00123518	0	0	0	0	0	0	0	0
>SD_Bt-43805	0	0	0	0	0	3.23373e-05	0	0.000312207	0.000338983	4.61084e-05		0	0	0	0	0	0	0	0	0.000798085	0
>SD_Bt-43631	3.30251e-05	8.47458e-05	0	0	0	0	0	0	0	0		0	0.000105442	0.00062383	0.000677736	0	0	0	0	0	0
>SD_Bt-43622	1.65125e-05	0	0	0	0.000701213	0	0	0.000312207	0	0		0	0	0	0	0	0	8.48248e-05	0	0	0.00040783
>SD_Bt-43833	0	0	0	0	7.01213e-05	3.23373e-05	0	0	0	0		6.34236e-05	4.51896e-05	0	0.000338868	0.00060241	0	0.00016965	0.000197355	0	0
>SD_Bt-43639	0	0	0.000145222	0.000122242	0	0.000355711	0	0	0.000338983	0		0	0	0	0	0	0.000149254	8.48248e-05	0	0.000319234	0
>SD_Bt-43834	0	0	0	6.1121e-05	0.000350607	0	0	0.000124883	0	0		0	0	0	0.000677736	0	0.000298507	0	0	0	0
>SD_Bt-43533	0.000115588	0.000211864	0	6.1121e-05	0	6.46747e-05	0	0	0	9.22169e-05		0	1.50632e-05	0.000311915	0.000338868	0	0.000298507	0	0	0	0
>SD_Bt-43526	3.30251e-05	0	0	6.1121e-05	0.000210364	0.000226361	0	0	0	4.61084e-05		0	0.000105442	0	0.000338868	0	0	8.48248e-05	0.000197355	0	0.000203915
>SD_Bt-44640	0	0	0	0	0	0	0	0	0	0		0	0	0	0	0.00150602	0	0	0	0	0
>SD_Bt-43945	0	0	0	0	7.01213e-05	0	0	0	0	0		6.34236e-05	0	0	0.000338868	0.00060241	0	0.000424124	0	0	0
>SD_Bt-43485	0	0	0	0	0	0	0	0	0	0.00115271		0	1.50632e-05	0	0	0	0	0.00016965	0	0.000159617	0
>SD_Bt-43664	0	0	0.000145222	6.1121e-05	7.01213e-05	3.23373e-05	0	0	0.000338983	4.61084e-05		6.34236e-05	4.51896e-05	0.000519859	0	0	0	0.00016965	0	0	0
>SD_Bt-43618	1.65125e-05	0	0.000145222	0.000183363	0.00056097	0.000129349	0	0	0	4.61084e-05		0	0	0	0	0	0	0	0	0	0.00040783
>SD_Bt-43859	1.65125e-05	0	0	0	0	0.000129349	0	6.24415e-05	0	0		0	0	0	0.000677736	0	0.000597015	0	0	0	0
>SD_Bt-43717	0	0	0	0	0	0	0	0.000187324	0	0.000276651		0	0	0	0	0	0.000447761	0.00016965	0.000197355	0	0.000203915
>SD_Bt-43332	0.000577939	0.000211864	0	0.000183363	0	0.000388048	0	0	0	0		0	0	0.000103972	0	0	0	0	0	0	0
>SD_Bt-43457	0	0	0	0	0	3.23373e-05	0	0	0	0.00142936		0	0	0	0	0	0	0	0	0	0
>SD_Bt-44415	0	0	0.000145222	0	0	3.23373e-05	0	0	0.000677966	0		0	0	0	0	0.00060241	0	0	0	0	0
>SD_Bt-43832	0	8.47458e-05	0	0	0	0.000129349	0.000661376	0	0	0		0	0	0.000207943	0	0	0	0.00016965	0	0	0.000203915
>SD_Bt-44274	0	0	0	6.1121e-05	7.01213e-05	0	0.000661376	0	0.000338983	0		0	1.50632e-05	0	0	0	0.000149254	0	0	0.000159617	0
>SD_Bt-43491	0.000264201	0.000127119	0	0.000122242	0	9.7012e-05	0	0	0	0		0	0	0.000207943	0.000338868	0	0	8.48248e-05	0	0	0.000203915
>SD_Bt-43422	0.000478864	0.00029661	0	0	0	0	0.000661376	0	0	0		0	0	0	0	0	0	0	0	0	0
>SD_Bt-43427	0.000363276	0.000423729	0	0	0	0	0	0	0	4.61084e-05		0	0	0.000103972	0.000338868	0	0	0	0	0.000159617	0
>SD_Bt-43686	3.30251e-05	0	0	6.1121e-05	0.000210364	0.000161687	0.000661376	0	0	9.22169e-05		0	1.50632e-05	0	0	0	0	0	0.000197355	0	0
>SD_Bt-43855	0	0	0	0	0	0	0	0	0.00101695	0.000414976		0	0	0	0	0	0	0	0	0	0
>SD_Bt-43826	0	0	0	0	7.01213e-05	0.000129349	0.000661376	0	0.000338983	0.000230542		0	0	0	0	0	0	0	0	0	0
>SD_Bt-43477	0	0	0	0	0	0	0	0	0	0.00142936		0	0	0	0	0	0	0	0	0	0
>SD_Bt-43800	0	0	0	0	0	0	0	0	0	0		0.000317118	0	0	0	0.00060241	0	0.000508949	0	0	0
>SD_Bt-44389	0	0	0	0	0	0	0	0	0	0		6.34236e-05	0	0	0	0.00120482	0	0	0	0.000159617	0
>SD_Bt-44194	0	0	0	0	0	0	0	0	0	0		0	0	0	0	0	0	0	0	0	0.00142741
>SD_Bt-44204	0	0	0	0	0	0	0	0	0	0		0	0	0	0	0	0	0	0	0	0.00142741
>SD_Bt-44206	0	0	0	0	0	0	0	0	0	0		0	0	0	0	0	0	0	0	0	0.00142741
>SD_Bt-44251	0	0	0	0	0	0	0	0	0	0		0	0	0	0	0	0	0	0	0	0.00142741
>SD_Bt-45279	0	0	0	0	0	0	0.00132275	0	0	0		0	0	0.000103972	0	0	0	0	0	0	0
>SD_Bt-44523	0	0	0	0	0	0	0	0	0.000677966	0		0	0	0	0.000338868	0	0	0	0	0	0.00040783
>SD_Bt-43748	0	0	0.000435667	0	7.01213e-05	0.000194024	0.000661376	0	0	0		0	6.02528e-05	0	0	0	0	0	0	0	0
>SD_Bt-43766	1.65125e-05	0	0	6.1121e-05	7.01213e-05	3.23373e-05	0	0	0	9.22169e-05		0	1.50632e-05	0.000311915	0	0	0	0	0	0	0.000815661
>SD_Bt-30271	3.30251e-05	0	0	0.000122242	0	6.46747e-05	0	0	0	4.61084e-05		0	7.5316e-05	0	0	0	0	0	0.000592066	0.000478851	0
>SD_Bt-44130	0	0	0.000145222	0	0	0	0	0.000249766	0.00101695	0		0	0	0	0	0	0	0	0	0	0
>SD_Bt-44104	0	0	0.000145222	0	0	3.23373e-05	0	0	0.000677966	4.61084e-05		0	0	0	0.000338868	0	0	0.00016965	0	0	0
>SD_Bt-43932	0	0	0.000290444	6.1121e-05	0	0.000129349	0.000661376	0	0	0		6.34236e-05	0	0	0	0	0	0	0	0	0.000203915
>SD_Bt-43282	0	0	0	0	0	0	0	0.000187324	0	4.61084e-05		0	0.00117493	0	0	0	0	0	0	0	0
>SD_Bt-41145	0	0	0	0	0	0	0.00132275	0	0	0		0	0	0	0	0	0	8.48248e-05	0	0	0
>SD_Bt-43462	0.0001321	0.000127119	0.000290444	6.1121e-05	0	9.7012e-05	0	0.000624415	0	0		0	7.5316e-05	0	0	0	0	0	0	0	0
>SD_Bt-43270	0	0	0	0	0	0	0	0	0	0.000138325		0	0.00126531	0	0	0	0	0	0	0	0
>SD_Bt-44401	0	0	0	0	0	0	0	0	0	4.61084e-05		0	0	0	0	0.00120482	0.000149254	0	0	0	0
>SD_Bt-44016	1.65125e-05	0	0	0	0	0	0	0	0	0		0	0	0	0.000338868	0	0.00104478	0	0	0	0
>SD_Bt-43669	0	0	0	0	0	9.7012e-05	0	0.000187324	0	0		0.000253694	1.50632e-05	0	0	0	0	0.000254475	0.000592066	0	0
>SD_Bt-43508	4.95376e-05	8.47458e-05	0	0.000366726	0	0.000226361	0	0.000374649	0	0		6.34236e-05	0	0	0	0	0.000149254	8.48248e-05	0	0	0
>SD_Bt-43546	0	0	0	0	0	0	0	0	0.000338983	0.00106049		0	0	0	0	0	0	0	0	0	0
>SD_Bt-43758	0	0	0	0	0	0	0	6.24415e-05	0	0		0	1.50632e-05	0	0	0	0.000149254	0.000763424	0	0	0.00040783
>SD_Bt-44034	0	4.23729e-05	0	6.1121e-05	7.01213e-05	0	0	0	0.000677966	4.61084e-05		0	0	0.000103972	0	0	0	0	0.000394711	0	0
>SD_Bt-44826	0	0	0	0	0	0	0.000661376	0	0.000338983	0		0	0	0	0	0	0	0	0.000394711	0	0
>SD_Bt-43537	4.95376e-05	4.23729e-05	0	0	0.000490849	0	0	0.000811739	0	0		0	0	0	0	0	0	0	0	0	0
>SD_Bt-44433	0	0	0	0	0	0	0	0	0	0		0	0	0.000103972	0.000677736	0	0	0	0	0	0.000611746
>SD_Bt-44151	0	0	0	0	0	0	0	0	0	0.000184434		0	0	0	0	0.00120482	0	0	0	0	0
>SD_Bt-10289	6.60502e-05	0	0	0	0	0	0.00132275	0	0	0		0	0	0	0	0	0	0	0	0	0
>SD_Bt-43472	0.000115588	4.23729e-05	0	6.1121e-05	7.01213e-05	0.000129349	0	0.000686856	0	0		0	7.5316e-05	0	0	0	0	0	0	0	0.000203915
>SD_Bt-43783	0	0	0	0	0	3.23373e-05	0	0.000124883	0	9.22169e-05		0	0	0	0	0	0.000597015	0.000339299	0.000197355	0	0
>SD_Bt-43912	0	0	0	0	0	0	0	0.00043709	0.000677966	0		0	0	0.000103972	0	0	0	0	0	0.000159617	0
>SD_Bt-44200	0	0	0	0	7.01213e-05	0	0	0	0	4.61084e-05		0	0	0	0.000338868	0.00060241	0	0	0	0.000319234	0
>SD_Bt-43728	0	0	0.000145222	0.000122242	0	0	0	0.000374649	0	0		6.34236e-05	0	0.000103972	0	0	0	0.00016965	0.000394711	0	0
>SD_Bt-31775	4.95376e-05	0	0	0	0	0	0.00132275	0	0	0		0	0	0	0	0	0	0	0	0	0
>SD_Bt-43760	3.30251e-05	0	0	0	0	6.46747e-05	0	6.24415e-05	0	9.22169e-05		0	0	0	0	0	0	0	0	0.00111732	0
>SD_Bt-43541	0	0	0	0	0	0	0	0	0	0.00106049		0	0	0	0	0.000301205	0	0	0	0	0
>SD_Bt-43532	3.30251e-05	4.23729e-05	0	0.00128354	0	0	0	0	0	0		0	0	0	0	0	0	0	0	0	0
>SD_Bt-44760	0	0	0	0	0	0	0	0	0	0		0	0	0	0.00135547	0	0	0	0	0	0
>SD_Bt-44088	0	0	0	0	0	0.000129349	0	0	0	0		0	0	0	0.0010166	0	0	0	0	0	0.000203915
>SD_Bt-37172	0	0	0.000145222	0.000122242	0	0	0.000661376	0	0	0		0	1.50632e-05	0	0	0	0.000149254	0.000254475	0	0	0
>SD_Bt-43674	1.65125e-05	0	0	6.1121e-05	0.000490849	0	0	0.00043709	0	0		0	0	0	0.000338868	0	0	0	0	0	0
>SD_Bt-44507	1.65125e-05	0	0	0	0	0	0.000661376	6.24415e-05	0	0		0	0	0	0	0.00060241	0	0	0	0	0
>SD_Bt-43947	0	0.000338983	0	0	0	0	0.000661376	0	0.000338983	0		0	0	0	0	0	0	0	0	0	0
>SD_Bt-43497	0	8.47458e-05	0.000290444	0.000122242	7.01213e-05	3.23373e-05	0	0	0	0		0.000126847	0.000241011	0	0	0	0	0	0	0.000159617	0.000203915
>SD_Bt-43424	0	0	0	0	0	0	0	0	0	0.00101439		0	0.000210885	0.000103972	0	0	0	0	0	0	0
>SD_Bt-43589	0	0	0	0.000122242	0	0.000323373	0	0	0	4.61084e-05		0	1.50632e-05	0.00062383	0	0	0	0	0.000197355	0	0
>SD_Bt-44083	3.30251e-05	0	0	0	0	0	0	0	0	0		0	0	0.000207943	0.000677736	0	0	0	0	0	0.00040783
>SD_Bt-11532	0	0	0	0	0	0	0.00132275	0	0	0		0	0	0	0	0	0	0	0	0	0
>SD_Bt-45761	0	0	0	0	0	0	0.00132275	0	0	0		0	0	0	0	0	0	0	0	0	0
>SD_Bt-45907	0	0	0	0	0	0	0.00132275	0	0	0		0	0	0	0	0	0	0	0	0	0
>SD_Bt-46155	0	0	0	0	0	0	0.00132275	0	0	0		0	0	0	0	0	0	0	0	0	0
>SD_Bt-46386	0	0	0	0	0	0	0.00132275	0	0	0		0	0	0	0	0	0	0	0	0	0
>SD_Bt-46442	0	0	0	0	0	0	0.00132275	0	0	0		0	0	0	0	0	0	0	0	0	0
>SD_Bt-44030	0	0	0.000145222	0	0	3.23373e-05	0	0	0.000677966	0		6.34236e-05	0	0	0	0	0.000149254	0.000254475	0	0	0
>SD_Bt-43730	9.90753e-05	0	0	6.1121e-05	0	3.23373e-05	0.000661376	0	0	0		0	6.02528e-05	0	0	0	0	0	0	0	0.00040783
>SD_Bt-43496	0.000181638	0.00059322	0	0	0	0	0	0	0	0		0	0	0.000207943	0.000338868	0	0	0	0	0	0
>SD_Bt-43409	0	0.000254237	0	0	0	0.00106713	0	0	0	0		0	0	0	0	0	0	0	0	0	0
>SD_Bt-44217	0	0	0	0	0.000140243	0	0.000661376	0	0	0		0	0	0.000311915	0	0	0	0	0	0	0.000203915
>SD_Bt-44197	0	0	0	6.1121e-05	0	3.23373e-05	0.000661376	0	0	0		0	1.50632e-05	0.000207943	0.000338868	0	0	0	0	0	0
>SD_Bt-44082	1.65125e-05	0	0	0	0	0	0	0	0	0		0	0	0.000415887	0.000677736	0	0	0	0	0	0.000203915
>SD_Bt-43608	0	0	0	0	0	0	0	0	0	0		0.00114162	0	0	0	0	0	0.00016965	0	0	0
>SD_Bt-43927	0	0	0	0	0	3.23373e-05	0	0	0.000677966	0		0	1.50632e-05	0.000415887	0	0	0	0.00016965	0	0	0
>SD_Bt-43981	0	0	0	0	0	0	0	0	0	0		6.34236e-05	0	0	0	0	0.000447761	0	0	0.000798085	0
>SD_Bt-44626	0	0	0	0	0	0	0	0	0	0		6.34236e-05	0	0	0.000338868	0.000903614	0	0	0	0	0
>SD_Bt-43461	0.000346764	0.000254237	0	6.1121e-05	0	3.23373e-05	0	0	0	0		0	0	0	0	0.000301205	0.000298507	0	0	0	0
>SD_Bt-44411	0	0	0	0	0	3.23373e-05	0.000661376	6.24415e-05	0	0		0	0	0	0	0.000301205	0.000149254	8.48248e-05	0	0	0
>SD_Bt-43513	3.30251e-05	0	0.000145222	0.000122242	0	0.000388048	0	0.000249766	0	0		0	4.51896e-05	0.000103972	0	0	0	0	0	0	0.000203915
>SD_Bt-43499	0	0	0	0	0	0	0	0	0	0.00129104		0	0	0	0	0	0	0	0	0	0
>SD_Bt-44633	0	0	0	0	0	0	0	0	0	0		0	0	0	0	0.00120482	0	8.48248e-05	0	0	0
>SD_Bt-43860	0	0	0	0	0	0.000129349	0	6.24415e-05	0	0		0	0	0	0	0	0.000298507	0	0	0.000798085	0
>SD_Bt-43961	0	0	0	0	0	0	0	0	0	9.22169e-05		0	0	0	0	0	0.00119403	0	0	0	0
>SD_Bt-43785	1.65125e-05	0	0	0	0.000210364	0	0	6.24415e-05	0	4.61084e-05		0	4.51896e-05	0	0	0	0	8.48248e-05	0	0	0.000815661
>SD_Bt-44046	0	0	0	0	0	6.46747e-05	0	0.000124883	0.000677966	4.61084e-05		6.34236e-05	0	0	0	0.000301205	0	0	0	0	0
>SD_Bt-44158	0	0	0	0	0	0	0.000661376	0	0	0.000138325		0	0	0	0	0.000301205	0	0.00016965	0	0	0
>SD_Bt-43438	0	4.23729e-05	0	0	0	0.00106713	0	0	0	0		0	0	0	0	0	0	0	0	0.000159617	0
>SD_Bt-44412	0	0	0	0	0	0	0	0	0	4.61084e-05		0	0	0	0	0.000903614	0	0	0	0.000319234	0
>SD_Bt-43543	0	0	0	0	0	0	0	0	0	0.00106049		0	0	0	0	0	0	0	0	0	0.000203915
>SD_Bt-43494	1.65125e-05	0	0	0	0	0	0	0	0	0.00124493		0	0	0	0	0	0	0	0	0	0
>SD_Bt-44544	0	0	0.000145222	0	0	0	0.000661376	6.24415e-05	0	0		0	0	0	0	0.000301205	0	8.48248e-05	0	0	0
>SD_Bt-43693	0	0	0	0	0	9.7012e-05	0	0.000249766	0	0.000184434		0	0	0	0	0	0	8.48248e-05	0	0.000638468	0
>SD_Bt-43845	0	0	0.000145222	0.000122242	0	0	0	0	0.000338983	0		0.000443965	0	0	0	0	0	0	0	0	0.000203915
>SD_Bt-43858	0	0	0	0	0	0	0	0	0	0		6.34236e-05	0	0	0.000338868	0	0	0.000848248	0	0	0
>SD_Bt-43572	0	0	0.000290444	0	0	0.000194024	0	0	0	0.000138325		0	9.03791e-05	0	0	0	0	0.000339299	0.000197355	0	0
>SD_Bt-10550	0	0	0	0	0	0	0	0	0	0.000507193		0	0	0.000103972	0	0	0	0	0	0.000638468	0
>SD_Bt-43605	0	0.000254237	0.000145222	0	0.000350607	0	0	0.000499532	0	0		0	0	0	0	0	0	0	0	0	0
>SD_Bt-43747	3.30251e-05	4.23729e-05	0	0	0	0.000161687	0	0	0	0		0	0	0.000103972	0	0	0.000746269	0	0	0.000159617	0
>SD_Bt-44067	0	0	0	0	0	3.23373e-05	0	6.24415e-05	0.000338983	0		0	1.50632e-05	0	0	0	0	0	0	0.000798085	0
>SD_Bt-43738	1.65125e-05	0	0	0.000122242	0.000140243	0.000129349	0	0.000124883	0.000338983	4.61084e-05		0	0	0	0	0	0	0	0	0.000319234	0
>SD_Bt-43851	0	0	0	0	0	3.23373e-05	0	0.000124883	0.000338983	4.61084e-05		0	4.51896e-05	0.000103972	0	0.000301205	0	8.48248e-05	0	0.000159617	0
>SD_Bt-44277	0	0	0.000145222	6.1121e-05	0	6.46747e-05	0.000661376	0	0	0		0	0	0	0	0	0.000298507	0	0	0	0
>SD_Bt-43776	0	0	0	0	0.000280485	6.46747e-05	0	6.24415e-05	0	0		0	3.01264e-05	0	0.000338868	0	0	0.000254475	0.000197355	0	0
>SD_Bt-43779	0	0	0	0	0	0.000161687	0	0	0	0.000138325		0	0	0	0	0	0.000447761	0	0	0.000478851	0
>SD_Bt-43788	0	0	0	0	0	0.000258699	0	0	0.000338983	0		0	0	0	0	0	0.000149254	0	0	0.000478851	0
>SD_Bt-43668	4.95376e-05	4.23729e-05	0	6.1121e-05	7.01213e-05	6.46747e-05	0	0.000374649	0	0		6.34236e-05	0	0	0.000338868	0	0	0	0	0.000159617	0
>SD_Bt-44430	0	0	0	0	0	0	0	0	0	0		0	0	0	0	0	0	0	0	0	0.00122349
>SD_Bt-43891	0	0	0	0	0	3.23373e-05	0	6.24415e-05	0.000338983	4.61084e-05		0	0	0	0	0	0	0.000424124	0	0.000319234	0
>SD_Bt-43844	0	0	0	0	0	3.23373e-05	0	0	0	0.000138325		0	0	0	0	0	0	0.000254475	0	0.000798085	0
>SD_Bt-44969	0	0	0	0	0	0	0	0	0.00101695	0		0	0	0	0	0	0	0	0	0	0.000203915
>SD_Bt-43366	0	0	0	0	0	0	0	0	0.000338983	0.000184434		6.34236e-05	0.000632654	0	0	0	0	0	0	0	0
>SD_Bt-43967	0	0	0	0	0	0	0	0.000249766	0	0		0	1.50632e-05	0.000207943	0.000338868	0	0	0	0	0	0.00040783
>SD_Bt-43839	0	0	0.000290444	0	7.01213e-05	0	0	0	0	9.22169e-05		6.34236e-05	0	0	0	0	0.000447761	0.000254475	0	0	0
>SD_Bt-43848	0	0	0	0	0	0	0	0	0	0		6.34236e-05	0	0	0	0.000301205	0	0.000848248	0	0	0
>SD_Bt-43574	1.65125e-05	0	0.000290444	0.000183363	0.000140243	9.7012e-05	0	0	0	0		0.000190271	9.03791e-05	0	0	0	0	0	0	0	0.000203915
>SD_Bt-43615	0	0	0	6.1121e-05	0	0.000388048	0	0	0	4.61084e-05		0	1.50632e-05	0.000103972	0	0	0.000149254	8.48248e-05	0	0.000159617	0.000203915
>SD_Bt-44378	0	0	0	0	0	0	0	0	0	0		6.34236e-05	0	0	0	0.000903614	0	8.48248e-05	0	0.000159617	0
>SD_Bt-43640	0	0	0.000145222	0	0	0.000161687	0	0.000124883	0	4.61084e-05		6.34236e-05	7.5316e-05	0	0.000338868	0	0	0.000254475	0	0	0
>SD_Bt-43583	0	4.23729e-05	0	0.000122242	0.000140243	6.46747e-05	0	0	0	0		0.000824507	1.50632e-05	0	0	0	0	0	0	0	0
>SD_Bt-45031	0	0	0	0	0	0	0.000661376	0	0.000338983	0		0	0	0.000207943	0	0	0	0	0	0	0
>SD_Bt-43634	0	0	0	0	0	0	0	0	0.000338983	0.000461084		0	0.000105442	0	0	0.000301205	0	0	0	0	0
>SD_Bt-44750	0	0	0	0	0	0	0	0	0	0		0	0	0	0	0.00120482	0	0	0	0	0
>SD_Bt-44824	0	0	0	0	0	0	0	0	0	0		0	0	0	0	0.00120482	0	0	0	0	0
>SD_Bt-44178	0	0	0.000290444	6.1121e-05	0	0	0	0	0.000338983	0		0	0	0.000103972	0	0	0	0	0	0	0.00040783
>SD_Bt-44250	0	0	0	0	0	0	0	0	0	0		6.34236e-05	0	0	0.000338868	0	0	0	0	0.000798085	0
>SD_Bt-43562	6.60502e-05	4.23729e-05	0	0.000183363	0.000140243	6.46747e-05	0	0.000187324	0	4.61084e-05		0	6.02528e-05	0	0	0	0	0	0	0	0.00040783
>SD_Bt-43923	0	0	0	0	0	0	0	0	0.000338983	4.61084e-05		0	0	0.000727802	0	0	0	8.48248e-05	0	0	0
>SD_Bt-44099	0	4.23729e-05	0	0	0.000210364	0	0	6.24415e-05	0	0		0	0	0	0.000677736	0	0	0	0	0	0.000203915
>SD_Bt-43965	0	0	0	0	7.01213e-05	6.46747e-05	0	0.000124883	0	0		0	0	0	0.000338868	0	0.000597015	0	0	0	0
>SD_Bt-43807	3.30251e-05	0	0	0	0	0	0	0.000187324	0.000677966	0		0	6.02528e-05	0	0	0	0.000149254	8.48248e-05	0	0	0
>SD_Bt-43875	3.30251e-05	0.000211864	0	0	0	0	0	6.24415e-05	0	0		0	0	0	0.000677736	0	0	0	0	0	0.000203915
>SD_Bt-43774	0	0	0	0	0	0.000194024	0	0	0	0.000138325		0	0	0.000311915	0.000338868	0	0	0	0	0	0.000203915
>SD_Bt-44347	0	4.23729e-05	0	0	0	0	0	0	0	0		0.000126847	0	0	0.0010166	0	0	0	0	0	0
>SD_Bt-44806	0	0	0	6.1121e-05	0	0	0.000661376	0	0	0		0	0	0	0	0.000301205	0	0	0	0.000159617	0
>SD_Bt-43880	0	0	0.000290444	0	0	0	0	0	0	0		0	0	0	0	0	0.000298507	0.000593774	0	0	0
>SD_Bt-44447	0	0	0	0	0	0	0	0	0.000677966	4.61084e-05		0	0	0.000103972	0	0	0.000149254	0	0	0	0.000203915
>SD_Bt-43613	1.65125e-05	0	0	0.00110018	0	0	0	0	0	0		6.34236e-05	0	0	0	0	0	0	0	0	0
>SD_Bt-44400	0	0	0	6.1121e-05	0	0	0	0	0.000677966	4.61084e-05		0	0	0	0	0	0	0	0.000394711	0	0
>SD_Bt-43882	0	0.000211864	0	0	0.000210364	3.23373e-05	0.000661376	6.24415e-05	0	0		0	0	0	0	0	0	0	0	0	0
>SD_Bt-43544	1.65125e-05	4.23729e-05	0	0	0	0	0	0	0	0.000968277		0	0	0	0	0	0.000149254	0	0	0	0
>SD_Bt-43964	0	0	0	0	0.000140243	0	0	0.000312207	0	4.61084e-05		0	0	0	0.000677736	0	0	0	0	0	0
>SD_Bt-43400	0	0	0.000145222	6.1121e-05	7.01213e-05	0.000258699	0	0.000124883	0	0.000138325		0	0.00037658	0	0	0	0	0	0	0	0
>SD_Bt-44260	0	0	0	0	0	6.46747e-05	0	0	0.000338983	0		6.34236e-05	0	0	0.000338868	0	0	0	0	0.000159617	0.000203915
>SD_Bt-43873	0	0	0	0	0	0.000226361	0	0	0.000338983	0		0	0	0.000103972	0.000338868	0	0	0	0	0.000159617	0
>SD_Bt-43720	0	0	0	0	0	0.000355711	0	0	0	0		0	1.50632e-05	0	0.000338868	0	0.000298507	0	0	0.000159617	0
>SD_Bt-43931	0	0	0.000726111	0	0	0	0	0	0	0		0.000126847	1.50632e-05	0	0	0	0.000298507	0	0	0	0
>SD_Bt-43743	1.65125e-05	0	0	0	0	0	0	0	0	4.61084e-05		0	0	0	0	0	0	0.00110272	0	0	0
>SD_Bt-43708	0	0	0	0	0	0	0	6.24415e-05	0	0		0.000507389	0	0	0	0	0	0.000593774	0	0	0
>SD_Bt-43831	0	0.000127119	0.000871333	0	0	3.23373e-05	0	0	0	4.61084e-05		0	0	0	0	0	0	8.48248e-05	0	0	0
>SD_Bt-44511	0	0	0	0	0	0	0	0	0	4.61084e-05		0	0	0	0	0.000903614	0	0	0	0	0.000203915
>SD_Bt-44069	0	0	0	0.000122242	7.01213e-05	0	0	6.24415e-05	0	4.61084e-05		0	1.50632e-05	0	0.000338868	0.000301205	0	0	0.000197355	0	0
>SD_Bt-43718	0	0	0.000145222	6.1121e-05	0	0.000129349	0	0	0	9.22169e-05		0	4.51896e-05	0	0.000338868	0	0	0.000339299	0	0	0
>SD_Bt-44461	0	0	0	0	0	0	0	0	0.000338983	0		0	0	0	0.000338868	0.000301205	0	0.00016965	0	0	0
>SD_Bt-44202	0	0	0	0	0	0	0	0.000124883	0.000677966	0		6.34236e-05	0	0	0	0	0	8.48248e-05	0.000197355	0	0
>SD_Bt-44397	0	0	0	0	7.01213e-05	0	0.000661376	0	0	0		0	3.01264e-05	0	0	0.000301205	0	8.48248e-05	0	0	0
>SD_Bt-43911	1.65125e-05	0	0	0	0	0	0	6.24415e-05	0.000338983	0.000276651		0	0	0	0	0.000301205	0.000149254	0	0	0	0
>SD_Bt-43734	0	0	0	6.1121e-05	7.01213e-05	6.46747e-05	0	0.00043709	0	4.61084e-05		0.000126847	0	0	0.000338868	0	0	0	0	0	0
>SD_Bt-43926	0	0	0	0	0	9.7012e-05	0	0	0	0		0	3.01264e-05	0	0.000338868	0	0	8.48248e-05	0.000592066	0	0
>SD_Bt-44646	0	0	0.000145222	6.1121e-05	7.01213e-05	0	0.000661376	0	0	0		0	0	0	0	0	0	0	0	0	0.000203915
>SD_Bt-44332	0	0	0	0	0	3.23373e-05	0	0	0	4.61084e-05		0	0	0	0	0.000903614	0	0	0	0.000159617	0
>SD_Bt-44076	0	0	0	0	0	3.23373e-05	0	0	0.000338983	4.61084e-05		0	0	0	0	0	0	8.48248e-05	0	0.000638468	0
>SD_Bt-44154	0	0	0	6.1121e-05	0	0	0	0	0	9.22169e-05		6.34236e-05	0	0	0	0.00060241	0	0	0	0.000319234	0
>SD_Bt-44694	0	0	0	0	0	0	0.000661376	0	0	0		0	0	0	0	0.000301205	0	0.00016965	0	0	0
>SD_Bt-43695	0	0	0.000145222	0	0	0.000258699	0	0	0	0		0	0	0.000727802	0	0	0	0	0	0	0
>SD_Bt-43744	0	0	0	0	0	0.000388048	0	6.24415e-05	0	0		0	0	0	0.000677736	0	0	0	0	0	0
>SD_Bt-44519	0	4.23729e-05	0	0	0	0	0	0	0	0		0	0	0	0.000677736	0	0	0	0	0	0.00040783
>SD_Bt-44625	0	4.23729e-05	0	0	0	0	0	0	0	0		0	0	0	0.000677736	0	0	0	0	0	0.00040783
>SD_Bt-44190	0	0	0	0	7.01213e-05	0	0.000661376	0.000124883	0	0		6.34236e-05	0	0.000207943	0	0	0	0	0	0	0
>SD_Bt-43578	0	0	0	0	0	0	0	0	0	0.000922169		0	0	0	0	0	0	0	0	0	0.000203915
>SD_Bt-43946	0	0.000254237	0	0	0.000210364	0	0.000661376	0	0	0		0	0	0	0	0	0	0	0	0	0
>SD_Bt-43948	0	0.000254237	0	0	0.000210364	0	0.000661376	0	0	0		0	0	0	0	0	0	0	0	0	0
>SD_Bt-43818	0	0	0	0	0	0	0	0	0.000338983	0.000414976		0	3.01264e-05	0	0.000338868	0	0	0	0	0	0
>SD_Bt-43325	0	0	0	0	0	0	0	0	0	0.000322759		0	0.000798349	0	0	0	0	0	0	0	0
>SD_Bt-37072	0	0	0.000290444	0	7.01213e-05	0	0	0	0	0		0	1.50632e-05	0	0	0	0.000447761	8.48248e-05	0	0	0.000203915
>SD_Bt-44192	0	0	0	0.000122242	0	0	0	0	0.000338983	4.61084e-05		0	0	0.000103972	0.000338868	0	0	0	0	0.000159617	0
>SD_Bt-43772	0	4.23729e-05	0	0	0	6.46747e-05	0	0	0	4.61084e-05		0	6.02528e-05	0	0	0	0.000895522	0	0	0	0
>SD_Bt-43815	0	0	0	0	0	0	0	6.24415e-05	0	4.61084e-05		0	0	0	0	0	0.000149254	0.000848248	0	0	0
>SD_Bt-43646	0	0	0	0	0	0.000323373	0	0	0	0.000138325		0	1.50632e-05	0	0	0	0.000149254	0	0	0.000478851	0
>SD_Bt-44081	0	0	0.000145222	0	0.000140243	3.23373e-05	0.000661376	0	0	4.61084e-05		6.34236e-05	1.50632e-05	0	0	0	0	0	0	0	0
>SD_Bt-43956	0	0	0	0	0	3.23373e-05	0.000661376	0	0	0.000322759		0	0	0	0	0	0	8.48248e-05	0	0	0
>SD_Bt-43810	0	0	0	0	0	0	0	0	0	0		0.000761083	0	0	0.000338868	0	0	0	0	0	0
>SD_Bt-43652	0	8.47458e-05	0	0	0	0	0	0	0	0		0.00101478	0	0	0	0	0	0	0	0	0
>SD_Bt-44214	1.65125e-05	0	0	0	0	0	0	6.24415e-05	0	0		0	0	0	0	0	0	0	0	0	0.00101958
>SD_Bt-44438	0	0	0.000290444	0	0	0	0	6.24415e-05	0.000338983	0		0	0	0	0	0	0	0	0.000197355	0	0.000203915
>SD_Bt-44311	0	0	0	0	0	0	0.000661376	0	0	0		0	1.50632e-05	0.000415887	0	0	0	0	0	0	0
>SD_Bt-43577	1.65125e-05	0	0	6.1121e-05	0.000140243	0	0	0.000624415	0	0		0	9.03791e-05	0	0	0	0	0	0	0.000159617	0
>SD_Bt-43857	0	0	0	0	0	0	0	6.24415e-05	0	0.000138325		0	3.01264e-05	0.000103972	0	0	0.000597015	0	0	0.000159617	0
>SD_Bt-43706	0	0	0	0	0.000841456	0	0	0.000249766	0	0		0	0	0	0	0	0	0	0	0	0
>SD_Bt-43670	9.90753e-05	0.000254237	0	0	0	9.7012e-05	0	0	0	0		0	0	0	0.000338868	0.000301205	0	0	0	0	0
>SD_Bt-43958	0	0	0	0	0	0	0	6.24415e-05	0	4.61084e-05		0	3.01264e-05	0	0	0.000301205	0	0.000254475	0.000394711	0	0
>SD_Bt-43928	0	0	0	0	7.01213e-05	0	0	0	0.000338983	0		0	0	0	0	0	0	0.000678599	0	0	0
>SD_Bt-44055	0	0.000169492	0.000145222	0	0	6.46747e-05	0.000661376	0	0	4.61084e-05		0	0	0	0	0	0	0	0	0	0
>SD_Bt-44205	0	0	0.000145222	0	0	0	0	0	0	4.61084e-05		0	0	0	0.000338868	0.000301205	0	0.000254475	0	0	0
>SD_Bt-43841	0	0	0	0	0	0	0	0	0	0		0.000443965	0	0	0	0.000301205	0	0.000339299	0	0	0
>SD_Bt-10318	8.25627e-05	0	0.000145222	0	7.01213e-05	3.23373e-05	0.000661376	0	0	9.22169e-05		0	0	0	0	0	0	0	0	0	0
>SD_Bt-44141	0	0	0	0	0	0	0	0.000124883	0	0		0	0	0	0	0	0	0	0	0.000957702	0
>SD_Bt-44182	0	0.000127119	0	0	7.01213e-05	0	0.000661376	6.24415e-05	0	0		0	0	0	0	0	0	0	0	0.000159617	0
>SD_Bt-44043	0	0	0	0	0.000140243	3.23373e-05	0.000661376	0	0	4.61084e-05		0	3.01264e-05	0	0	0	0	0.00016965	0	0	0
>SD_Bt-43635	4.95376e-05	0	0	0	0.000280485	0	0	0.000249766	0	0		0	9.03791e-05	0	0	0	0	0	0	0	0.00040783
>SD_Bt-43902	1.65125e-05	0	0.000726111	6.1121e-05	0.000210364	0	0	0	0	0		6.34236e-05	0	0	0	0	0	0	0	0	0
>SD_Bt-43696	0	0	0	0.000122242	0.000140243	0.000194024	0	0.000124883	0	0		0	1.50632e-05	0	0	0	0	0	0	0.000478851	0
>SD_Bt-43702	0	4.23729e-05	0.000290444	0.000122242	0.000350607	9.7012e-05	0	6.24415e-05	0	4.61084e-05		6.34236e-05	0	0	0	0	0	0	0	0	0
>SD_Bt-44439	1.65125e-05	0	0	0	0	0	0	0	0	0		0	0	0.000103972	0.000338868	0	0	0	0	0	0.000611746
>SD_Bt-43794	4.95376e-05	0.000169492	0	0	0	6.46747e-05	0	0	0	0		0	0	0	0.000338868	0	0.000447761	0	0	0	0
>SD_Bt-43921	4.95376e-05	0.000127119	0.000145222	6.1121e-05	0	0	0.000661376	0	0	0		0	1.50632e-05	0	0	0	0	0	0	0	0
>SD_Bt-44207	0	4.23729e-05	0	0	0	0	0	0	0	0		0	0	0	0	0.00060241	0	0.000254475	0	0.000159617	0
>SD_Bt-43725	0	0	0	0.000183363	0	6.46747e-05	0	0.000124883	0	4.61084e-05		0	1.50632e-05	0.00062383	0	0	0	0	0	0	0
>SD_Bt-43914	0	0	0	0	0	0.000161687	0	0	0.000338983	0		0	0	0	0	0	0.000149254	8.48248e-05	0	0.000319234	0
>SD_Bt-44434	0	0	0	0	0	6.46747e-05	0.000661376	0	0	0		0	1.50632e-05	0.000103972	0	0	0	0	0	0	0.000203915
>SD_Bt-45652	0	0	0	0	0	0	0.000661376	0	0	0		0	0	0	0	0.000301205	0	8.48248e-05	0	0	0
>SD_Bt-45462	0	0	0	0	0	0	0.000661376	0	0.000338983	4.61084e-05		0	0	0	0	0	0	0	0	0	0
>SD_Bt-44270	0	0	0	0	0	0	0	0	0	0		0	0	0	0	0	0.00104478	0	0	0	0
>SD_Bt-31698	0	0	0	0	7.01213e-05	0	0	0	0	0		0	1.50632e-05	0	0	0	0	0	0	0.000957702	0
>SD_Bt-44358	0	0	0	0	0	6.46747e-05	0.000661376	0	0	0		0	0	0.000311915	0	0	0	0	0	0	0
>SD_Bt-44059	0	0	0	0	0	3.23373e-05	0	6.24415e-05	0	4.61084e-05		0	0	0	0	0	0.000895522	0	0	0	0
>SD_Bt-44306	1.65125e-05	0	0	0	0	0	0	0	0	0		0	0	0	0	0	0	0	0	0	0.00101958
>SD_Bt-43498	4.95376e-05	4.23729e-05	0	0.000122242	0.000140243	0	0	0.00043709	0	0		6.34236e-05	0.000180758	0	0	0	0	0	0	0	0
>SD_Bt-43573	3.30251e-05	0	0.000435667	6.1121e-05	0.000140243	0.000194024	0	0	0	0		6.34236e-05	0.000105442	0	0	0	0	0	0	0	0
>SD_Bt-43650	3.30251e-05	4.23729e-05	0.000290444	0.000427847	0.000140243	6.46747e-05	0	0	0	0		0	3.01264e-05	0	0	0	0	0	0	0	0
>SD_Bt-43609	0	0	0	0	0	0	0	0	0	0.00087606		0	0	0	0	0	0.000149254	0	0	0	0
>SD_Bt-43937	0	0	0.000145222	0	0	0	0	6.24415e-05	0	0		0	0	0.000103972	0	0	0	0.000508949	0	0	0.000203915
>SD_Bt-44333	1.65125e-05	0	0	0	0	0	0	0	0.000677966	0		0	1.50632e-05	0.000103972	0	0	0	0	0	0	0.000203915
>SD_Bt-44451	0	0	0	0	0	0	0	0	0.000677966	0		0	0	0	0	0	0	0.000339299	0	0	0
>SD_Bt-45223	0	0	0	0	0	0	0	0	0	0		0	0	0	0.0010166	0	0	0	0	0	0
>SD_Bt-43563	0	0	0	0	0	0	0	0	0	0.00101439		0	0	0	0	0	0	0	0	0	0
>SD_Bt-44272	0	0	0	0	0	0.000129349	0	0	0	0		0	0	0	0.000677736	0	0	0	0	0	0.000203915
>SD_Bt-44241	0	0	0	0	7.01213e-05	0	0.000661376	0	0	0		0	4.51896e-05	0	0	0	0.000149254	8.48248e-05	0	0	0
>SD_Bt-43722	1.65125e-05	0	0.000726111	0	0	0.000161687	0	0	0	4.61084e-05		0	6.02528e-05	0	0	0	0	0	0	0	0
>SD_Bt-43770	0	0	0.000290444	0	0	3.23373e-05	0	0	0	0.000184434		0.000253694	1.50632e-05	0	0	0	0.000149254	8.48248e-05	0	0	0
>SD_Bt-43936	1.65125e-05	0	0.000145222	0	0	0	0.000661376	0	0	4.61084e-05		6.34236e-05	7.5316e-05	0	0	0	0	0	0	0	0
>SD_Bt-44136	0	0	0	6.1121e-05	0	6.46747e-05	0	0	0.000338983	0		6.34236e-05	0	0	0	0	0	0	0	0.000478851	0
>SD_Bt-43871	0	0	0	0	7.01213e-05	0	0	0.000187324	0	0		0	4.51896e-05	0	0	0	0.000149254	0	0.000394711	0.000159617	0
>SD_Bt-43536	0	0	0	0	0	0.000646747	0	0	0	4.61084e-05		0	0	0.000311915	0	0	0	0	0	0	0
>SD_Bt-44547	0	0	0	0	0	0	0.000661376	0	0	0.000138325		0	0	0	0	0	0	0	0	0	0.000203915
>SD_Bt-43988	0	0.000338983	0	0	0	0	0.000661376	0	0	0		0	0	0	0	0	0	0	0	0	0
>SD_Bt-44029	0	0.000338983	0	0	0	0	0.000661376	0	0	0		0	0	0	0	0	0	0	0	0	0
>SD_Bt-46818	0	0	0	0	0	0	0.000661376	0	0	0		0	0	0	0.000338868	0	0	0	0	0	0
>SD_Bt-47030	0	0	0	0	0	0	0.000661376	0	0	0		0	0	0	0.000338868	0	0	0	0	0	0
>SD_Bt-43849	0	0	0	0	0	0	0	0.000124883	0	0		0.000570812	0	0	0	0.000301205	0	0	0	0	0
>SD_Bt-43837	0	0	0.000435667	6.1121e-05	0	0	0	0.000499532	0	0		0	0	0	0	0	0	0	0	0	0
>SD_Bt-43672	0	0	0.000145222	0	0	0.000323373	0	6.24415e-05	0	4.61084e-05		0	0	0.000415887	0	0	0	0	0	0	0
>SD_Bt-44570	0	0	0.000145222	0.000122242	0	0	0.000661376	0	0	0		6.34236e-05	0	0	0	0	0	0	0	0	0
>SD_Bt-44007	0	0	0	0	0	0.000129349	0	0	0	4.61084e-05		0	0	0	0	0	0	0	0	0	0.000815661
>SD_Bt-43830	0	4.23729e-05	0.000290444	6.1121e-05	0	0	0	0.00043709	0	0		0	0	0	0	0	0	0	0	0.000159617	0
>SD_Bt-43917	1.65125e-05	0	0	6.1121e-05	7.01213e-05	0	0	0.000187324	0	0		6.34236e-05	0	0	0	0	0	0	0.000592066	0	0
>SD_Bt-43953	0	0	0	0	0	3.23373e-05	0	6.24415e-05	0	9.22169e-05		0.000126847	0	0	0	0	0	0	0.000197355	0.000478851	0
>SD_Bt-44111	0	0	0	0.000183363	0	0	0	6.24415e-05	0.000338983	0		0	0	0	0	0	0	8.48248e-05	0	0.000319234	0
>SD_Bt-44084	0	0	0	0	0	0	0.000661376	0	0	0.000322759		0	0	0	0	0	0	0	0	0	0
>SD_Bt-44244	0	0	0	0	0	0	0	6.24415e-05	0	4.61084e-05		0	0	0	0	0	0	0	0.000394711	0.000478851	0
>SD_Bt-44108	0	0	0	0	0	6.46747e-05	0	0	0	0		0	0	0	0	0	0.000597015	0	0	0.000319234	0
>SD_Bt-45243	0	0	0	0	0	0	0	0	0	0		0	0	0	0.000677736	0.000301205	0	0	0	0	0
>SD_Bt-44521	0	0	0	0	0	3.23373e-05	0	0	0.000338983	0		6.34236e-05	0	0	0.000338868	0	0	0	0	0	0.000203915
>SD_Bt-43865	0	0	0	0	0	0.000194024	0	0	0	4.61084e-05		0	3.01264e-05	0.000103972	0	0.00060241	0	0	0	0	0
>SD_Bt-43709	3.30251e-05	0	0.000290444	0	0	0.000161687	0	0	0	9.22169e-05		0	6.02528e-05	0	0.000338868	0	0	0	0	0	0
>SD_Bt-43423	0.000412814	0.000423729	0	0	0	3.23373e-05	0	0	0	0		0	0	0.000103972	0	0	0	0	0	0	0
>SD_Bt-43581	0	0	0	0	0	0	0	0	0	0.000968277		0	0	0	0	0	0	0	0	0	0
>SD_Bt-44243	0	0	0.000145222	0	7.01213e-05	0	0	0	0.000338983	9.22169e-05		0	0	0	0	0	0	0	0	0.000319234	0
>SD_Bt-43861	0	0	0	0	0	6.46747e-05	0	0.000561973	0	0		0	0	0	0.000338868	0	0	0	0	0	0
>SD_Bt-43661	1.65125e-05	8.47458e-05	0	0.000305605	0.000210364	9.7012e-05	0	0.000249766	0	0		0	0	0	0	0	0	0	0	0	0
>SD_Bt-46433	0	0	0	0	0	0	0.000661376	0	0	0		0	0	0	0	0.000301205	0	0	0	0	0
>SD_Bt-43899	0	0	0	0.000122242	0	9.7012e-05	0	0	0	9.22169e-05		0	0	0.000311915	0.000338868	0	0	0	0	0	0
>SD_Bt-44155	0	0	0	0	0	0	0	0	0	0		0	0	0	0	0.000301205	0.000149254	0.000508949	0	0	0
>SD_Bt-44072	0	0	0	0	0	3.23373e-05	0	6.24415e-05	0	0		0	1.50632e-05	0.000103972	0	0.000301205	0	8.48248e-05	0.000197355	0.000159617	0
>SD_Bt-44302	0	0	0	0	0.000140243	0	0	0	0	0		0	0	0	0	0	0	0	0	0	0.000815661
>SD_Bt-35588	3.30251e-05	8.47458e-05	0.000290444	6.1121e-05	0	0	0	6.24415e-05	0	4.61084e-05		0	7.5316e-05	0	0	0	0.000298507	0	0	0	0
>SD_Bt-44377	0	0	0	0	0	3.23373e-05	0	0	0	9.22169e-05		0	0	0	0.000677736	0	0.000149254	0	0	0	0
>SD_Bt-44958	0	0	0	0	0	0	0	0	0	4.61084e-05		0	0	0	0	0.000903614	0	0	0	0	0
>SD_Bt-45027	0	4.23729e-05	0	0	0	0	0	0	0	0		0	0	0	0	0.000903614	0	0	0	0	0
>SD_Bt-43564	4.95376e-05	0.000466102	0	0	0	0.000226361	0	0	0	0		0	0	0	0	0	0	0	0	0	0.000203915
>SD_Bt-43940	0	0	0	0	7.01213e-05	0	0	6.24415e-05	0.000338983	0.000276651		0	0	0	0	0	0	0	0.000197355	0	0
>SD_Bt-43593	1.65125e-05	0	0	0	0	0	0	0	0	0.000922169		0	0	0	0	0	0	0	0	0	0
>SD_Bt-43777	0	0	0	0	0	0	0	0	0.000338983	0.00059941		0	0	0	0	0	0	0	0	0	0
>SD_Bt-43755	0	0	0	0	0	0	0	0	0	0.00059941		0	0	0	0.000338868	0	0	0	0	0	0
>SD_Bt-44101	0	0	0	0	0	0	0	0	0	0		0	0	0	0	0	0.000597015	0.000339299	0	0	0
>SD_Bt-44903	0	0	0	0	0	3.23373e-05	0	0	0	0		0	0	0	0	0.000903614	0	0	0	0	0
>SD_Bt-43898	0	0	0	0	0	0	0	0	0	0		0.000634236	0	0	0	0.000301205	0	0	0	0	0
>SD_Bt-44092	0	0	0	6.1121e-05	0	0	0	0.000187324	0.000338983	4.61084e-05		0	0	0.000103972	0	0	0	0	0.000197355	0	0
>SD_Bt-43836	0	0	0	0	0	0	0	0	0	0		0.000253694	0	0	0	0	0	0.000678599	0	0	0
>SD_Bt-44126	0	4.23729e-05	0	0	0	0	0	0	0	9.22169e-05		0	0	0	0.000338868	0	0	0.000254475	0	0	0.000203915
>SD_Bt-44715	0	0	0	0	0	0	0.000661376	6.24415e-05	0	0		0	0	0.000207943	0	0	0	0	0	0	0
>SD_Bt-43922	0	0	0	0	0	0	0	0	0	0		0.000507389	0	0	0.000338868	0	0	8.48248e-05	0	0	0
>SD_Bt-43814	0	0	0	0	0	0	0	0	0.000338983	0.000507193		0	0	0	0	0	0	8.48248e-05	0	0	0
>SD_Bt-43381	0	4.23729e-05	0	0	0	3.23373e-05	0	6.24415e-05	0	0		0	0.000602528	0.000103972	0	0	0	8.48248e-05	0	0	0
>SD_Bt-44148	0	0	0.000290444	0	0	0	0	0	0	0		0	0	0	0	0	0.000298507	0.000339299	0	0	0
>SD_Bt-45336	0	0	0	6.1121e-05	0	0	0.000661376	0	0	0		0	0	0	0	0	0	0	0	0	0.000203915
>SD_Bt-43716	1.65125e-05	0	0	0	0	3.23373e-05	0	0	0	0.000461084		0	3.01264e-05	0	0	0.000301205	0	8.48248e-05	0	0	0
>SD_Bt-43595	0	0	0	0	0	3.23373e-05	0	0	0	0.00087606		0	1.50632e-05	0	0	0	0	0	0	0	0
>SD_Bt-43742	0	0	0	0	0	0	0	0.000749298	0	4.61084e-05		0.000126847	0	0	0	0	0	0	0	0	0
>SD_Bt-44630	0	0	0	0	0	3.23373e-05	0	0	0	0		0	0	0.000207943	0.000677736	0	0	0	0	0	0
>SD_Bt-44951	0	0	0	0	0	0	0.000661376	0	0	0		0	0	0	0	0	0	0.000254475	0	0	0
>SD_Bt-44249	0	0.000254237	0	0	0	0	0.000661376	0	0	0		0	0	0	0	0	0	0	0	0	0
>SD_Bt-44702	0	0	0	0	0	0	0	0	0	0		0	0	0	0	0.000301205	0	0	0	0	0.000611746
>SD_Bt-44379	0	0	0	0	0	3.23373e-05	0	6.24415e-05	0	0		0	0	0	0.000338868	0	0	0	0	0.000478851	0
>SD_Bt-43447	0.000346764	0.000381356	0	0	0	6.46747e-05	0	0	0	0		0	1.50632e-05	0.000103972	0	0	0	0	0	0	0
>SD_Bt-43797	0	0	0	0	0	0	0	6.24415e-05	0	0.000507193		0	0	0	0.000338868	0	0	0	0	0	0
>SD_Bt-43612	0	0	0	0	0	3.23373e-05	0	0	0	0.00087606		0	0	0	0	0	0	0	0	0	0
>SD_Bt-44074	0	4.23729e-05	0.000145222	6.1121e-05	0	6.46747e-05	0	0	0	0		0	0	0	0	0	0	0	0.000592066	0	0
>SD_Bt-45468	0	0	0	0	0	0	0	0	0	0		0	0	0	0	0.000903614	0	0	0	0	0
>SD_Bt-44663	0	0	0.000145222	0	0	9.7012e-05	0.000661376	0	0	0		0	0	0	0	0	0	0	0	0	0
>SD_Bt-44613	0	0	0	0	0	6.46747e-05	0	0	0.000338983	0		0	0	0	0.000338868	0	0	0	0	0.000159617	0
>SD_Bt-44314	0	0.000169492	0	0	7.01213e-05	0	0.000661376	0	0	0		0	0	0	0	0	0	0	0	0	0
>SD_Bt-44860	0	0	0	0	0	0	0	6.24415e-05	0	0		0	0	0	0.000677736	0	0	0	0	0.000159617	0
>SD_Bt-43802	0	0	0	0	0	0.000291036	0	0	0	0		0	0	0	0	0	0.000447761	0	0	0.000159617	0
>SD_Bt-45681	0	0	0	0	0	3.23373e-05	0.000661376	0	0	0		0	0	0	0	0	0	0	0	0	0.000203915
>SD_Bt-43703	1.65125e-05	8.47458e-05	0	6.1121e-05	0	0	0	0.000249766	0	0		0	9.03791e-05	0	0	0	0	0	0.000394711	0	0
>SD_Bt-44369	0	0	0	0	0	0	0.000661376	0	0	0.000230542		0	0	0	0	0	0	0	0	0	0
>SD_Bt-44382	0	0	0	0.000122242	7.01213e-05	0	0	0	0.000338983	0		0	0	0	0	0	0	0	0.000197355	0.000159617	0
>SD_Bt-43551	0.000214663	0.000254237	0	0	0	0	0	0	0	0		0	0	0.000415887	0	0	0	0	0	0	0
>SD_Bt-43399	0	0	0	0	0	0	0	0	0	0		0	0.000602528	0	0	0	0	8.48248e-05	0.000197355	0	0
>SD_Bt-33195	1.65125e-05	0	0	0	7.01213e-05	0	0.000661376	0	0	0		0	0.000135569	0	0	0	0	0	0	0	0
>SD_Bt-45550	0	0	0	0	0	0	0	0	0	0		0	0	0	0.000677736	0	0	0	0	0	0.000203915
>SD_Bt-43684	6.60502e-05	0	0.000580889	6.1121e-05	0	9.7012e-05	0	0	0	0		0	7.5316e-05	0	0	0	0	0	0	0	0
>SD_Bt-43384	0	0	0	0	0	0	0	0	0	0.000322759		0	0.000557338	0	0	0	0	0	0	0	0
>SD_Bt-44048	3.30251e-05	4.23729e-05	0	0	0	3.23373e-05	0.000661376	0	0	0		6.34236e-05	4.51896e-05	0	0	0	0	0	0	0	0
>SD_Bt-44127	3.30251e-05	0	0	6.1121e-05	0	0	0	0	0	0		0	0	0	0	0	0	0.00016965	0	0	0.000611746
>SD_Bt-43594	0	0	0	0	0	0	0	0	0	0.000829952		0	4.51896e-05	0	0	0	0	0	0	0	0
>SD_Bt-44852	0	0	0	0	0	0	0	0	0.000338983	4.61084e-05		0	0	0	0.000338868	0	0.000149254	0	0	0	0
>SD_Bt-43979	0	0	0	0	0	0	0	0	0	0		0.000570812	0	0	0	0.000301205	0	0	0	0	0
>SD_Bt-44452	0	0	0	0	0	0	0	0	0	0		0	1.50632e-05	0	0	0.00060241	0	0.000254475	0	0	0
>SD_Bt-44899	0	0	0	0	0.000210364	0	0.000661376	0	0	0		0	0	0	0	0	0	0	0	0	0
>SD_Bt-44649	0	0	0	0	0	0	0	0	0.000338983	0		0.000190271	0	0	0.000338868	0	0	0	0	0	0
>SD_Bt-43795	0	0	0	0	0	0	0	0	0	0		0.00069766	0	0	0	0	0	0.00016965	0	0	0
>SD_Bt-43977	0	0	0	0	0	0	0.000661376	0	0	0		0	0.000120506	0	0	0	0	8.48248e-05	0	0	0
>SD_Bt-43793	0	0	0	0	0	0	0	6.24415e-05	0	9.22169e-05		0	3.01264e-05	0	0	0	0	0.000678599	0	0	0
>SD_Bt-43561	0.000181638	8.47458e-05	0	0.000183363	0.000350607	0	0	6.24415e-05	0	0		0	0	0	0	0	0	0	0	0	0
>SD_Bt-43628	0	0	0	0	0	3.23373e-05	0	0	0	0.000829952		0	0	0	0	0	0	0	0	0	0
>SD_Bt-43994	0	0	0	0	0	0	0	0.00043709	0	0		0	0	0	0.000338868	0	0	8.48248e-05	0	0	0
>SD_Bt-44383	0	0	0	0	0	0	0	6.24415e-05	0	0		0	0	0	0	0	0	0	0	0.000798085	0
>SD_Bt-44278	0	0	0	0	0	0	0	0	0	0		0.000317118	0	0	0.000338868	0	0	0	0	0	0.000203915
>SD_Bt-43963	0	0	0	0	0	3.23373e-05	0	0	0	0.000230542		0	0	0	0	0	0.000597015	0	0	0	0
>SD_Bt-46268	0	0	0	0	0	0	0.000661376	0	0	0		0	0	0	0	0	0	0	0.000197355	0	0
>SD_Bt-44484	1.65125e-05	0	0	0	0	0	0	0	0.000338983	0		0	0	0	0	0	0.000298507	0	0	0	0.000203915
>SD_Bt-44651	0	0	0	0	0	0	0	0	0	0		0	0	0	0	0.00060241	0	0.000254475	0	0	0
>SD_Bt-45533	0	0	0	0	0	0	0.000661376	0	0	4.61084e-05		0	0	0	0	0	0.000149254	0	0	0	0
>SD_Bt-44386	1.65125e-05	8.47458e-05	0	6.1121e-05	0	3.23373e-05	0.000661376	0	0	0		0	0	0	0	0	0	0	0	0	0
>SD_Bt-43781	0	4.23729e-05	0	0	0	0.000161687	0	0.000249766	0	9.22169e-05		0	0	0	0	0	0.000149254	0	0	0.000159617	0
>SD_Bt-45321	0	0	0	0	0	3.23373e-05	0.000661376	0	0	0		0	0	0	0	0	0	0	0	0.000159617	0
>SD_Bt-43403	1.65125e-05	0	0	0	0	0	0	6.24415e-05	0	0.000276651		0	0.000497085	0	0	0	0	0	0	0	0
>SD_Bt-44222	0	0	0	0	0	3.23373e-05	0	6.24415e-05	0	0		0	0	0	0	0	0.000597015	0	0	0.000159617	0
>SD_Bt-43731	1.65125e-05	4.23729e-05	0	0.000244484	0.000140243	3.23373e-05	0	6.24415e-05	0	0		6.34236e-05	4.51896e-05	0	0	0	0	0	0	0	0.000203915
>SD_Bt-30018	0	4.23729e-05	0	0	0	0.000808434	0	0	0	0		0	0	0	0	0	0	0	0	0	0
>SD_Bt-43600	1.65125e-05	0.000635593	0	0	7.01213e-05	6.46747e-05	0	0	0	0		6.34236e-05	0	0	0	0	0	0	0	0	0
>SD_Bt-00001	0	0	0	0	0	0	0	6.24415e-05	0	0		0.000190271	0.000135569	0	0	0.000301205	0	0	0	0.000159617	0
>SD_Bt-43881	0	0	0	0	0	6.46747e-05	0	0.000187324	0	0		0	1.50632e-05	0.000207943	0	0	0	0.00016965	0	0	0.000203915
>SD_Bt-44859	0	0	0	0	0	0	0	0	0	0		0	0	0	0.000677736	0	0	0.00016965	0	0	0
>SD_Bt-43919	0	0	0	6.1121e-05	0	0	0	0	0.000677966	0		0	0.000105442	0	0	0	0	0	0	0	0
>SD_Bt-44839	3.30251e-05	0	0	0	0	0	0.000661376	0	0	0		0	0	0	0	0	0.000149254	0	0	0	0
>SD_Bt-43962	0	0	0	0	0	0	0	0	0	0.000230542		0	1.50632e-05	0	0.000338868	0	0	0.000254475	0	0	0
>SD_Bt-44986	0	0	0	0	0	0	0	0	0	4.61084e-05		0	0	0	0.000338868	0.000301205	0.000149254	0	0	0	0
>SD_Bt-44267	1.65125e-05	0	0	0	7.01213e-05	0	0	0	0	0		0	1.50632e-05	0	0	0.000301205	0.000149254	8.48248e-05	0.000197355	0	0
>SD_Bt-44346	0	0	0	0	0	0	0	6.24415e-05	0.000338983	0		6.34236e-05	3.01264e-05	0	0.000338868	0	0	0	0	0	0
>SD_Bt-43804	1.65125e-05	4.23729e-05	0.000145222	0.000183363	0.000350607	3.23373e-05	0	6.24415e-05	0	0		0	0	0	0	0	0	0	0	0	0
>SD_Bt-44422	0	0	0	0	0	0	0	0	0	0		0.000126847	0	0	0.000338868	0	0	0.00016965	0.000197355	0	0
>SD_Bt-45655	0	0	0	0	0	0	0.000661376	0	0	0		0	0	0	0	0	0	0.00016965	0	0	0
>SD_Bt-43656	0	0	0	0	0	0	0	0	0	0.000829952		0	0	0	0	0	0	0	0	0	0
>SD_Bt-43657	0	0	0	0	0	0	0	0	0	0.000829952		0	0	0	0	0	0	0	0	0	0
>SD_Bt-44075	0	0	0	6.1121e-05	0	0	0	0	0	0.000138325		0	0	0	0	0.000301205	0	0.00016965	0	0.000159617	0
>SD_Bt-44232	0	0	0	0	0	9.7012e-05	0	0	0.000338983	9.22169e-05		0	0	0	0	0.000301205	0	0	0	0	0
>SD_Bt-43984	0	0	0	0	0	0	0	0.000124883	0.000338983	9.22169e-05		0	1.50632e-05	0	0	0	0	0.000254475	0	0	0
>SD_Bt-43991	0	4.23729e-05	0	0	0	9.7012e-05	0	0.000187324	0	0		0	0	0	0.000338868	0	0	0	0	0.000159617	0
>SD_Bt-43823	6.60502e-05	0.000211864	0	0	0	0	0	0	0	0		0	0	0.000207943	0.000338868	0	0	0	0	0	0
>SD_Bt-44105	1.65125e-05	4.23729e-05	0	0	0	0	0	0	0.000338983	0		0	0	0	0	0	0	0.000424124	0	0	0
>SD_Bt-44273	0	0	0	0	0	0	0	0	0	0.000184434		0	0	0	0.000338868	0	0.000298507	0	0	0	0
>SD_Bt-45584	0	0	0.000145222	0	0	0	0.000661376	0	0	0		0	1.50632e-05	0	0	0	0	0	0	0	0
>SD_Bt-46266	0	0	0	0	0	0	0.000661376	0	0	0		0	0	0	0	0	0	0	0	0.000159617	0
>SD_Bt-43905	0	0	0	0	7.01213e-05	0.000161687	0	0	0.000338983	4.61084e-05		0	1.50632e-05	0.000103972	0	0	0	8.48248e-05	0	0	0
>SD_Bt-43751	0	8.47458e-05	0	0	0.000280485	0	0	0.000249766	0	0		0	4.51896e-05	0	0	0	0	0	0	0.000159617	0
>SD_Bt-44191	0	0	0	0	0	3.23373e-05	0	0	0	0		6.34236e-05	0	0	0	0	0	8.48248e-05	0	0.000638468	0
>SD_Bt-44614	0	0	0	0.000122242	0	0	0	0	0	0		0	0	0	0.000338868	0	0	0	0.000197355	0.000159617	0
>SD_Bt-44876	0	8.47458e-05	0	0	7.01213e-05	0	0.000661376	0	0	0		0	0	0	0	0	0	0	0	0	0
>SD_Bt-44755	0	0	0	0	0	0	0	0	0	0		0	0	0	0	0	0	0	0	0	0.000815661
>SD_Bt-44780	0	0	0	0	0	0	0	0	0	0		0	0	0	0	0	0	0	0	0	0.000815661
>SD_Bt-44850	0	0	0	0	0	0	0	0	0	0		0	0	0	0	0	0	0	0	0	0.000815661
>SD_Bt-45539	0	0	0	0	0	0	0.000661376	0	0	4.61084e-05		0	0	0.000103972	0	0	0	0	0	0	0
>SD_Bt-46145	0	0	0	0	0	0	0.000661376	0	0	0		0	0	0	0	0	0.000149254	0	0	0	0
>SD_Bt-44971	0	0	0	0	7.01213e-05	0	0	6.24415e-05	0.000677966	0		0	0	0	0	0	0	0	0	0	0
>SD_Bt-43883	0	0	0.000145222	0.000244484	0.000420728	0	0	0	0	0		0	0	0	0	0	0	0	0	0	0
>SD_Bt-43925	0	0	0	0	0	0.000161687	0	0	0	0		0	0	0	0	0	0	0.00016965	0	0.000478851	0
>SD_Bt-44754	0	0	0	0	0	0	0	0	0	4.61084e-05		0	0	0	0	0.00060241	0	0	0	0.000159617	0
>SD_Bt-44635	0	0	0.000435667	0	0	3.23373e-05	0	0	0	0		0	0	0	0.000338868	0	0	0	0	0	0
>SD_Bt-45783	0	0	0.000145222	0	0	0	0.000661376	0	0	0		0	0	0	0	0	0	0	0	0	0
>SD_Bt-47125	0	0	0.000145222	0	0	0	0.000661376	0	0	0		0	0	0	0	0	0	0	0	0	0
>SD_Bt-44265	8.25627e-05	0	0	6.1121e-05	0	0	0.000661376	0	0	0		0	0	0	0	0	0	0	0	0	0
>SD_Bt-43408	0.000528402	8.47458e-05	0	6.1121e-05	0	0.000129349	0	0	0	0		0	0	0	0	0	0	0	0	0	0
>SD_Bt-43712	0	0	0	0	7.01213e-05	0	0	0	0	0.000645518		0	0	0	0	0	0	8.48248e-05	0	0	0
>SD_Bt-45546	0	0	0	0	0	3.23373e-05	0.000661376	0	0	0		0	0	0.000103972	0	0	0	0	0	0	0
>SD_Bt-44553	0	0	0	0	0	0	0	0	0	0		6.34236e-05	0	0	0	0.000301205	0.000149254	8.48248e-05	0.000197355	0	0
>SD_Bt-43641	9.90753e-05	0.000127119	0	0.000122242	0	0.000194024	0	0	0	0		0	0	0.000103972	0	0	0.000149254	0	0	0	0
>SD_Bt-44924	0	0	0	0	0	0	0.000661376	0	0	0		0	3.01264e-05	0.000103972	0	0	0	0	0	0	0
>SD_Bt-43599	4.95376e-05	0.000423729	0	0.000122242	7.01213e-05	0.000129349	0	0	0	0		0	0	0	0	0	0	0	0	0	0
>SD_Bt-45274	0	0	0	6.1121e-05	7.01213e-05	0	0.000661376	0	0	0		0	0	0	0	0	0	0	0	0	0
>SD_Bt-43976	0	0	0	0	0	3.23373e-05	0	6.24415e-05	0	0		0	7.5316e-05	0	0.000338868	0	0	8.48248e-05	0.000197355	0	0
>SD_Bt-44548	0	0	0	0	7.01213e-05	0	0	6.24415e-05	0.000338983	0		0	0	0	0	0	0	0	0	0.000319234	0
>SD_Bt-44912	0	0	0	0	0	6.46747e-05	0.000661376	6.24415e-05	0	0		0	0	0	0	0	0	0	0	0	0
>SD_Bt-44045	0	4.23729e-05	0	0	0	0	0	0	0	0		0.000443965	0	0	0	0.000301205	0	0	0	0	0
>SD_Bt-43960	3.30251e-05	0	0	0	0	0	0	0	0	4.61084e-05		0	3.01264e-05	0	0.000338868	0	0	0.000339299	0	0	0
>SD_Bt-43850	0	0	0	0	7.01213e-05	3.23373e-05	0	0.000374649	0	0		0	1.50632e-05	0.000207943	0	0	0	8.48248e-05	0	0	0
>SD_Bt-45174	0	0	0	6.1121e-05	0	0	0.000661376	6.24415e-05	0	0		0	0	0	0	0	0	0	0	0	0
>SD_Bt-44506	1.65125e-05	4.23729e-05	0	0	0	6.46747e-05	0.000661376	0	0	0		0	0	0	0	0	0	0	0	0	0
>SD_Bt-43525	0.000247688	0.00029661	0	0	0	3.23373e-05	0	0	0	0		0	0	0.000207943	0	0	0	0	0	0	0
>SD_Bt-10375	0	0	0	0	0	0	0	0	0	0		0	0.000783286	0	0	0	0	0	0	0	0
>SD_Bt-44762	0	0	0	0	0	0	0	0	0	0		0	0	0	0	0.000301205	0	0	0	0.000478851	0
>SD_Bt-43997	0	0	0	0	0	0.000161687	0	0	0	0		0	0	0	0	0	0.000298507	0	0	0.000319234	0
>SD_Bt-44276	0	0	0	0	0	0	0	6.24415e-05	0	0		6.34236e-05	1.50632e-05	0	0	0	0	0	0	0.000638468	0
>SD_Bt-45143	0	0	0	0	0	3.23373e-05	0.000661376	0	0	0		0	0	0	0	0	0	8.48248e-05	0	0	0
>SD_Bt-44242	0	0	0	0.000183363	0	3.23373e-05	0	0	0.000338983	0		6.34236e-05	0	0	0	0	0	0	0	0.000159617	0
>SD_Bt-43456	0	0	0	0	0	0	0	0.000187324	0	0		6.34236e-05	0.000421769	0.000103972	0	0	0	0	0	0	0
>SD_Bt-44531	0	0	0	0	0	0	0	0	0	0		0.000126847	0	0.000103972	0.000338868	0	0	0	0	0	0.000203915
>SD_Bt-30683	0	0	0	6.1121e-05	0	3.23373e-05	0	0.000124883	0	0		0	0	0	0	0	0	0	0.000394711	0.000159617	0
>SD_Bt-44602	1.65125e-05	0	0	0	0	0	0.000661376	6.24415e-05	0	0		0	3.01264e-05	0	0	0	0	0	0	0	0
>SD_Bt-43908	1.65125e-05	0	0	0	0	0.000129349	0	0	0	9.22169e-05		0	1.50632e-05	0	0	0	0	0	0.000197355	0.000319234	0
>SD_Bt-43509	0.000280713	0.000381356	0	0	0	0	0	0	0	0		0	0	0.000103972	0	0	0	0	0	0	0
>SD_Bt-46336	0	0	0	0	0	0	0.000661376	0	0	0		0	0	0.000103972	0	0	0	0	0	0	0
>SD_Bt-46419	0	0	0	0	0	0	0.000661376	0	0	0		0	0	0.000103972	0	0	0	0	0	0	0
>SD_Bt-46759	0	0	0	0	0	0	0.000661376	0	0	0		0	0	0.000103972	0	0	0	0	0	0	0
>SD_Bt-47037	0	0	0	0	0	0	0.000661376	0	0	0		0	0	0.000103972	0	0	0	0	0	0	0
>SD_Bt-45052	0	0	0	0	0	0	0	0	0.000338983	0		0	0	0	0.000338868	0	0	8.48248e-05	0	0	0
>SD_Bt-44310	0	0	0	0	0	6.46747e-05	0	0	0	4.61084e-05		0	0	0	0.000338868	0	0.000149254	0	0	0.000159617	0
>SD_Bt-44393	0	0	0	0	0	6.46747e-05	0	0	0	4.61084e-05		0	0	0	0.000338868	0	0.000149254	0	0	0.000159617	0
>SD_Bt-44935	0	0	0	0	0	9.7012e-05	0.000661376	0	0	0		0	0	0	0	0	0	0	0	0	0
>SD_Bt-45417	0	0	0	0	0	3.23373e-05	0.000661376	0	0	0		6.34236e-05	0	0	0	0	0	0	0	0	0
>SD_Bt-45293	0	0	0	6.1121e-05	0	3.23373e-05	0.000661376	0	0	0		0	0	0	0	0	0	0	0	0	0
>SD_Bt-44054	0	0	0	0	0	0.000161687	0	0	0.000338983	4.61084e-05		0	0	0.000207943	0	0	0	0	0	0	0
>SD_Bt-44667	4.95376e-05	4.23729e-05	0	0	0	0	0.000661376	0	0	0		0	0	0	0	0	0	0	0	0	0
>SD_Bt-43933	0	0	0	0	0	0.000161687	0	0	0	0		0	0	0.000207943	0	0	0.000298507	8.48248e-05	0	0	0
>SD_Bt-44794	0	0	0	0	0	0	0	0	0	0		0	0	0	0	0	0	0	0.000592066	0.000159617	0
>SD_Bt-45616	0	0	0	0	0	0	0	0	0	0		0	0	0	0	0.00060241	0.000149254	0	0	0	0
>SD_Bt-45353	0	0	0	0	0	0	0	0	0.000338983	0		0	0	0	0	0	0	0	0	0	0.00040783
>SD_Bt-45503	0	0	0	0	7.01213e-05	0	0.000661376	0	0	0		0	1.50632e-05	0	0	0	0	0	0	0	0
>SD_Bt-00074	0	8.47458e-05	0	0	0	0	0.000661376	0	0	0		0	0	0	0	0	0	0	0	0	0
>SD_Bt-44561	1.65125e-05	0	0	0	0	3.23373e-05	0	0	0.000677966	0		0	1.50632e-05	0	0	0	0	0	0	0	0
>SD_Bt-44233	0	0	0	6.1121e-05	0.000210364	0	0	0	0	4.61084e-05		0	0	0	0.000338868	0	0	8.48248e-05	0	0	0
>SD_Bt-45415	1.65125e-05	0	0	0	0	0	0.000661376	6.24415e-05	0	0		0	0	0	0	0	0	0	0	0	0
>SD_Bt-43980	0	0	0	0	0	3.23373e-05	0	0	0	0.000368868		0	0	0	0.000338868	0	0	0	0	0	0
>SD_Bt-43806	0	0	0	0	0	0.000323373	0	0	0	0		0	1.50632e-05	0	0	0	0	0	0.000197355	0	0.000203915
>SD_Bt-37654	0	0	0.000290444	0	0	3.23373e-05	0	6.24415e-05	0.000338983	0		0	1.50632e-05	0	0	0	0	0	0	0	0
>SD_Bt-45218	0	0	0	0	0	0	0.000661376	6.24415e-05	0	0		0	1.50632e-05	0	0	0	0	0	0	0	0
>SD_Bt-43701	0	0	0	0	0	0	0	0	0	0.000737735		0	0	0	0	0	0	0	0	0	0
>SD_Bt-44363	0	0	0	6.1121e-05	0	0	0	0.000124883	0	0		0	1.50632e-05	0	0.000338868	0	0	0	0.000197355	0	0
>SD_Bt-44319	0	0	0	0	0	0	0.000661376	0	0	0		0	7.5316e-05	0	0	0	0	0	0	0	0
>SD_Bt-44184	0	0	0	0	0.000210364	0	0	0.000187324	0.000338983	0		0	0	0	0	0	0	0	0	0	0
>SD_Bt-43493	0.000363276	8.47458e-05	0	0.000183363	0	0	0	0	0	0		0	0	0.000103972	0	0	0	0	0	0	0
>SD_Bt-44376	0	0	0	0	0	9.7012e-05	0	0	0.000338983	0		0	0	0	0	0	0.000298507	0	0	0	0
>SD_Bt-43846	0	0	0	0.000733452	0	0	0	0	0	0		0	0	0	0	0	0	0	0	0	0
>SD_Bt-43752	6.60502e-05	0	0.000145222	6.1121e-05	7.01213e-05	0	0	0.000374649	0	0		0	1.50632e-05	0	0	0	0	0	0	0	0
>SD_Bt-44354	0	0	0.000145222	0	0	3.23373e-05	0	0	0	4.61084e-05		0	0	0	0.000338868	0	0	0.00016965	0	0	0
>SD_Bt-45716	0	0	0	0	7.01213e-05	0	0.000661376	0	0	0		0	0	0	0	0	0	0	0	0	0
>SD_Bt-46125	0	0	0	0	7.01213e-05	0	0.000661376	0	0	0		0	0	0	0	0	0	0	0	0	0
>SD_Bt-46824	0	0	0	0	7.01213e-05	0	0.000661376	0	0	0		0	0	0	0	0	0	0	0	0	0
>SD_Bt-46825	0	0	0	0	7.01213e-05	0	0.000661376	0	0	0		0	0	0	0	0	0	0	0	0	0
>SD_Bt-47057	0	0	0	0	7.01213e-05	0	0.000661376	0	0	0		0	0	0	0	0	0	0	0	0	0
>SD_Bt-45542	0	0	0	0	0	6.46747e-05	0.000661376	0	0	0		0	0	0	0	0	0	0	0	0	0
>SD_Bt-43890	0	4.23729e-05	0	0.000122242	0.00056097	0	0	0	0	0		0	0	0	0	0	0	0	0	0	0
>SD_Bt-44381	0	0	0	0	0	0	0	0	0	0		0	0	0	0	0.000301205	0	0.000424124	0	0	0
>SD_Bt-45295	0	0	0	0	0	0	0	0	0.000338983	0		0	0	0	0	0.000301205	0	8.48248e-05	0	0	0
>SD_Bt-46541	0	0	0	0	0	0	0.000661376	0	0	0		6.34236e-05	0	0	0	0	0	0	0	0	0
>SD_Bt-45654	0	0	0	0	0	0	0	0	0	4.61084e-05		0	0	0	0.000677736	0	0	0	0	0	0
>SD_Bt-46241	0	0	0	0	0	0	0.000661376	6.24415e-05	0	0		0	0	0	0	0	0	0	0	0	0
>SD_Bt-11371	0	0	0	0	0	0	0	0	0	0		0	0.000723033	0	0	0	0	0	0	0	0
>SD_Bt-45646	0	0	0	0	0	0	0.000661376	0	0	4.61084e-05		0	1.50632e-05	0	0	0	0	0	0	0	0
>SD_Bt-45736	0	0	0	6.1121e-05	0	0	0.000661376	0	0	0		0	0	0	0	0	0	0	0	0	0
>SD_Bt-46012	0	0	0	6.1121e-05	0	0	0.000661376	0	0	0		0	0	0	0	0	0	0	0	0	0
>SD_Bt-45291	0	4.23729e-05	0	0	0	0	0	0	0	0		0	0	0	0.000677736	0	0	0	0	0	0
>SD_Bt-44781	0	0	0.000145222	0	0	0	0	0	0.000338983	0		0	0	0	0	0	0.000149254	8.48248e-05	0	0	0
>SD_Bt-43864	0	0	0	0	0	0.000129349	0	0.000312207	0	0		6.34236e-05	0	0.000207943	0	0	0	0	0	0	0
>SD_Bt-44815	0	0	0	0	0	0	0	0	0.000338983	0		0	0	0	0	0	0	0.00016965	0	0	0.000203915
>SD_Bt-45407	0	0	0	0	0	3.23373e-05	0	0	0.000677966	0		0	0	0	0	0	0	0	0	0	0
>SD_Bt-45631	0	0	0	0	0	3.23373e-05	0	0	0.000677966	0		0	0	0	0	0	0	0	0	0	0
>SD_Bt-43479	0	0	0	0	0	0	0	0	0	0.000184434		0	0.00037658	0	0	0	0.000149254	0	0	0	0
>SD_Bt-45061	0	0	0	0	0	3.23373e-05	0	0	0	0		0	0	0	0.000677736	0	0	0	0	0	0
>SD_Bt-45382	0	0	0	0	0	3.23373e-05	0	0	0	0		0	0	0	0.000677736	0	0	0	0	0	0
>SD_Bt-45474	0	0	0	0	0	3.23373e-05	0	0	0	0		0	0	0	0.000677736	0	0	0	0	0	0
>SD_Bt-45486	0	0	0	0	0	3.23373e-05	0	0	0	0		0	0	0	0.000677736	0	0	0	0	0	0
>SD_Bt-44420	1.65125e-05	4.23729e-05	0	0	0	0	0	0	0	0		0	0	0.000311915	0.000338868	0	0	0	0	0	0
>SD_Bt-43769	0	0	0.000145222	0	0	0.000355711	0	0	0	0		0	0	0.000207943	0	0	0	0	0	0	0
>SD_Bt-44582	0	0	0	0	0	0	0	0.000124883	0.000338983	0		0	0	0	0	0	0	8.48248e-05	0	0.000159617	0
>SD_Bt-44551	0	0	0	0	7.01213e-05	3.23373e-05	0	6.24415e-05	0.000338983	0		0	0	0	0	0	0	0	0	0	0.000203915
>SD_Bt-45919	0	0	0	0	0	0	0.000661376	0	0	4.61084e-05		0	0	0	0	0	0	0	0	0	0
>SD_Bt-45939	0	0	0	0	0	0	0.000661376	0	0	4.61084e-05		0	0	0	0	0	0	0	0	0	0
>SD_Bt-46360	0	0	0	0	0	0	0.000661376	0	0	4.61084e-05		0	0	0	0	0	0	0	0	0	0
>SD_Bt-46490	0	0	0	0	0	0	0.000661376	0	0	4.61084e-05		0	0	0	0	0	0	0	0	0	0
>SD_Bt-43694	3.30251e-05	0	0	0.000122242	0	0.000161687	0	0.000124883	0	0		0	6.02528e-05	0	0	0	0	0	0	0	0.000203915
>SD_Bt-45045	0	0	0	0	0	6.46747e-05	0	0	0.000338983	0		0	0	0	0	0.000301205	0	0	0	0	0
>SD_Bt-45705	0	4.23729e-05	0	0	0	0	0.000661376	0	0	0		0	0	0	0	0	0	0	0	0	0
>SD_Bt-45867	0	4.23729e-05	0	0	0	0	0.000661376	0	0	0		0	0	0	0	0	0	0	0	0	0
>SD_Bt-46227	0	4.23729e-05	0	0	0	0	0.000661376	0	0	0		0	0	0	0	0	0	0	0	0	0
>SD_Bt-46319	0	4.23729e-05	0	0	0	0	0.000661376	0	0	0		0	0	0	0	0	0	0	0	0	0
>SD_Bt-46845	0	4.23729e-05	0	0	0	0	0.000661376	0	0	0		0	0	0	0	0	0	0	0	0	0
>SD_Bt-45088	0	0	0	0	0	0	0	0	0	0		6.34236e-05	0	0	0.000338868	0.000301205	0	0	0	0	0
>SD_Bt-44156	0	0	0	0	0	0	0	0	0	0		0.000317118	0	0	0	0.000301205	0	8.48248e-05	0	0	0
>SD_Bt-44011	0	0	0	0	0	9.7012e-05	0	0.000249766	0.000338983	0		0	1.50632e-05	0	0	0	0	0	0	0	0
>SD_Bt-44018	0	0	0	0.000183363	0	3.23373e-05	0	0	0	4.61084e-05		0	1.50632e-05	0.000103972	0	0	0	0	0	0.000319234	0
>SD_Bt-44359	0	0	0	0.000122242	0	3.23373e-05	0	0	0	4.61084e-05		0	0	0	0.000338868	0	0	0	0	0.000159617	0
>SD_Bt-44994	0	0	0	0	0	0	0	0	0	9.22169e-05		0	0	0	0	0.00060241	0	0	0	0	0
>SD_Bt-43778	3.30251e-05	0	0	0.000244484	7.01213e-05	9.7012e-05	0	0.000249766	0	0		0	0	0	0	0	0	0	0	0	0
>SD_Bt-45461	1.65125e-05	0	0	0	0	0	0	0	0	0		0	0	0	0.000677736	0	0	0	0	0	0
>SD_Bt-45743	0	0	0	0	0	3.23373e-05	0.000661376	0	0	0		0	0	0	0	0	0	0	0	0	0
>SD_Bt-46602	0	0	0	0	0	3.23373e-05	0.000661376	0	0	0		0	0	0	0	0	0	0	0	0	0
>SD_Bt-46939	0	0	0	0	0	3.23373e-05	0.000661376	0	0	0		0	0	0	0	0	0	0	0	0	0
>SD_Bt-44057	0	0	0	0	0	0	0	0	0	0		0	1.50632e-05	0	0	0	0	0.000678599	0	0	0
>SD_Bt-44373	0	0	0	0	0	0	0	0	0	0		0	1.50632e-05	0	0.000338868	0	0	0.000339299	0	0	0
>SD_Bt-44058	0	0	0.000145222	0	0	0	0	0.000249766	0	0.000138325		0	0	0	0	0	0	0	0	0.000159617	0
>SD_Bt-44856	0	0	0	0	0	0	0	0	0	4.61084e-05		0	0	0.000103972	0.000338868	0	0	0	0	0	0.000203915
>SD_Bt-43727	6.60502e-05	8.47458e-05	0	0.000244484	0.000140243	3.23373e-05	0	0.000124883	0	0		0	0	0	0	0	0	0	0	0	0
>SD_Bt-44643	0	0	0	0	0	0	0	0.000124883	0	0		0	0	0	0	0	0	0	0	0.000159617	0.00040783
>SD_Bt-44164	0	0	0.000145222	0	0	3.23373e-05	0	0	0	4.61084e-05		0	0	0	0	0	0.000298507	0.00016965	0	0	0
>SD_Bt-43757	6.60502e-05	0	0.000145222	0.000122242	0.000140243	0	0	0.000187324	0	0		0	3.01264e-05	0	0	0	0	0	0	0	0
>SD_Bt-44239	0	0	0	0	7.01213e-05	6.46747e-05	0	0	0	0		0	0	0	0	0.000301205	0	0.000254475	0	0	0
>SD_Bt-44817	0	0	0	0	0	3.23373e-05	0	0	0	0		0	0	0	0.000338868	0	0	0	0	0.000319234	0
>SD_Bt-00140	0	0	0	0	0	0	0	6.24415e-05	0	0		6.34236e-05	0	0	0	0	0	0.00016965	0.000394711	0	0
>SD_Bt-44334	0	0	0	0	0	0	0	0	0	9.22169e-05		0	0	0	0	0	0.000597015	0	0	0	0
>SD_Bt-44972	0	4.23729e-05	0	0	0	0	0	0	0	0		0	0	0.000103972	0.000338868	0	0	0	0	0	0.000203915
>SD_Bt-43592	0	4.23729e-05	0	0	0	0.000646747	0	0	0	0		0	0	0	0	0	0	0	0	0	0
>SD_Bt-43698	0.000181638	4.23729e-05	0	6.1121e-05	0	6.46747e-05	0	0	0	0		0	0	0	0.000338868	0	0	0	0	0	0
>SD_Bt-45656	0	0	0	0	0	0	0	0	0	0		0	0	0	0	0.00060241	0	8.48248e-05	0	0	0
>SD_Bt-44416	1.65125e-05	0	0.000145222	0	0	3.23373e-05	0	0	0	0		0	0	0	0	0	0	8.48248e-05	0	0	0.00040783
>SD_Bt-44308	0	0	0	0	0	0	0	0	0	0.000138325		0	0	0	0	0.000301205	0	8.48248e-05	0	0.000159617	0
>SD_Bt-44855	0	0	0	0	0	0	0	0	0	0		6.34236e-05	0	0	0	0.000301205	0	0	0	0.000319234	0
>SD_Bt-43983	0	0	0	6.1121e-05	7.01213e-05	6.46747e-05	0	6.24415e-05	0	0		0	3.01264e-05	0	0	0	0	0	0.000394711	0	0
>SD_Bt-44944	0	0	0	0	7.01213e-05	0	0	0	0	0		0	0	0	0	0	0	0	0	0	0.000611746
>SD_Bt-45001	0	0	0	0	7.01213e-05	0	0	0	0	0		0	0	0	0	0	0	0	0	0	0.000611746
>SD_Bt-44236	0	0	0	0	0	3.23373e-05	0	0	0	0.000138325		0	0	0	0.000338868	0	0	0.00016965	0	0	0
>SD_Bt-44502	0	0	0	0	0	0	0	0	0.000338983	0		0	0	0	0	0	0	0.000339299	0	0	0
>SD_Bt-44193	0	0	0	0	0.000140243	0	0	0	0	0		0	1.50632e-05	0	0	0	0.000149254	0.00016965	0	0	0.000203915
>SD_Bt-00760	0	0	0	0	0	0	0	0	0.000677966	0		0	0	0	0	0	0	0	0	0	0
>SD_Bt-46472	0	0	0	0	0	0	0	0	0.000677966	0		0	0	0	0	0	0	0	0	0	0
>SD_Bt-46779	1.65125e-05	0	0	0	0	0	0.000661376	0	0	0		0	0	0	0	0	0	0	0	0	0
>SD_Bt-46531	0	0	0	0	0	0	0	0	0.000338983	0		0	0	0	0.000338868	0	0	0	0	0	0
>SD_Bt-45959	0	0	0	0	0	0	0	0	0	0		0	0	0	0.000677736	0	0	0	0	0	0
>SD_Bt-45997	0	0	0	0	0	0	0	0	0	0		0	0	0	0.000677736	0	0	0	0	0	0
>SD_Bt-46116	0	0	0	0	0	0	0	0	0	0		0	0	0	0.000677736	0	0	0	0	0	0
>SD_Bt-46487	0	0	0	0	0	0	0	0	0	0		0	0	0	0.000677736	0	0	0	0	0	0
>SD_Bt-46636	0	0	0	0	0	0	0	0	0	0		0	0	0	0.000677736	0	0	0	0	0	0
>SD_Bt-46637	0	0	0	0	0	0	0	0	0	0		0	0	0	0.000677736	0	0	0	0	0	0
>SD_Bt-46700	0	0	0	0	0	0	0	0	0	0		0	0	0	0.000677736	0	0	0	0	0	0
>SD_Bt-46876	0	0	0	0	0	0	0	0	0	0		0	0	0	0.000677736	0	0	0	0	0	0
>SD_Bt-46919	0	0	0	0	0	0	0	0	0	0		0	0	0	0.000677736	0	0	0	0	0	0
>SD_Bt-47025	0	0	0	0	0	0	0	0	0	0		0	0	0	0.000677736	0	0	0	0	0	0
>SD_Bt-47135	0	0	0	0	0	0	0	0	0	0		0	0	0	0.000677736	0	0	0	0	0	0
>SD_Bt-46422	0	0	0	0	0	0	0.000661376	0	0	0		0	1.50632e-05	0	0	0	0	0	0	0	0
>SD_Bt-43484	0.000346764	0.00029661	0	0	0	3.23373e-05	0	0	0	0		0	0	0	0	0	0	0	0	0	0
>SD_Bt-44576	0	0	0	6.1121e-05	0	0	0	0	0.000338983	0		6.34236e-05	0	0.000207943	0	0	0	0	0	0	0
>SD_Bt-43877	0	0	0	0	7.01213e-05	3.23373e-05	0	0.000187324	0	0		0.000380542	0	0	0	0	0	0	0	0	0
>SD_Bt-44132	0	0	0	0	0	0	0	0	0	0		0.000380542	0	0	0	0	0	8.48248e-05	0	0	0.000203915
>SD_Bt-43856	0	0	0	0	0	0	0	0	0	0.000507193		0	0	0	0	0	0	0	0	0.000159617	0
>SD_Bt-43827	1.65125e-05	0.000254237	0	0	0	9.7012e-05	0	0	0	0		0	0	0	0	0	0.000298507	0	0	0	0
>SD_Bt-00439	0	0	0	0	0.000140243	0	0	0	0	0		0.000190271	0.000165695	0	0	0	0	0.00016965	0	0	0
>SD_Bt-43944	0	0	0	0	0	3.23373e-05	0	0.000374649	0	4.61084e-05		0	1.50632e-05	0	0	0	0	0	0.000197355	0	0
>SD_Bt-44318	0	0	0.000435667	0	0	0	0	6.24415e-05	0	0		6.34236e-05	0	0.000103972	0	0	0	0	0	0	0
>SD_Bt-43968	0	0	0	0.000305605	7.01213e-05	0	0	0.000124883	0	0		0	1.50632e-05	0	0	0	0.000149254	0	0	0	0
>SD_Bt-44294	0	0	0.000145222	0	0	0	0	0	0.000338983	4.61084e-05		0	3.01264e-05	0.000103972	0	0	0	0	0	0	0
>SD_Bt-45241	0	0	0	6.1121e-05	0	0	0	0	0	0		0	0	0	0	0.00060241	0	0	0	0	0
>SD_Bt-00085	0	0	0	0	7.01213e-05	0	0	0	0	0		0.000443965	0	0	0	0	0.000149254	0	0	0	0
>SD_Bt-44655	0	0	0.000145222	0	0	0	0	0	0	4.61084e-05		0	0	0	0	0.000301205	0	0.00016965	0	0	0
>SD_Bt-43916	3.30251e-05	0	0.000290444	0.000183363	0.000140243	0	0	0	0	0		0	1.50632e-05	0	0	0	0	0	0	0	0
>SD_Bt-44928	0	0	0	0	0	3.23373e-05	0	0	0.000338983	0		0	0	0	0	0	0	8.48248e-05	0	0	0.000203915
>SD_Bt-45422	0	0	0	0	0	0	0	0	0.000338983	0		0	0	0	0	0	0	0	0	0.000319234	0
>SD_Bt-45229	0	0	0	0	0	0	0	0	0	0		0	0	0	0.000338868	0	0	0	0	0.000319234	0
>SD_Bt-44596	0	0	0	0	0	0	0	0	0	0		6.34236e-05	0	0	0.000338868	0	0	0.000254475	0	0	0
>SD_Bt-44324	1.65125e-05	0	0	0	0	3.23373e-05	0	6.24415e-05	0	4.61084e-05		0	0	0	0	0.000301205	0	0	0.000197355	0	0
>SD_Bt-43567	0	0	0	0	0	0	0	0	0	0		0	0.000316327	0	0.000338868	0	0	0	0	0	0
>SD_Bt-44524	0	0	0.000435667	0	7.01213e-05	0	0	0	0	0		0	0	0	0	0	0.000149254	0	0	0	0
>SD_Bt-44350	0	0	0	0	0	0	0	0.000124883	0	0		0	0	0.000207943	0	0	0	0	0	0.000319234	0
>SD_Bt-44851	0	0	0	0	0	0	0	0	0.000338983	0		0	0	0.000311915	0	0	0	0	0	0	0
>SD_Bt-44090	0	0	0	0.000122242	0	3.23373e-05	0	0	0	0		0.000126847	0	0.000207943	0	0	0	0	0	0.000159617	0
>SD_Bt-44549	0	0	0	0	0	0	0	0	0	0		0	0	0	0	0	0	0.00016965	0	0.000478851	0
>SD_Bt-44061	0	4.23729e-05	0.000145222	0	0.000350607	0	0	6.24415e-05	0	4.61084e-05		0	0	0	0	0	0	0	0	0	0
>SD_Bt-44740	0	0	0	0	0	0	0	0	0	0		6.34236e-05	0	0	0.000338868	0	0	8.48248e-05	0	0.000159617	0
>SD_Bt-43714	0.0001321	8.47458e-05	0.000290444	6.1121e-05	0	0	0	0	0	4.61084e-05		0	3.01264e-05	0	0	0	0	0	0	0	0
>SD_Bt-44405	0	0	0	0	0	9.7012e-05	0	0	0	4.61084e-05		0	0	0	0.000338868	0	0	0	0	0.000159617	0
>SD_Bt-44162	0	0	0	0.000122242	0.000210364	0	0	0	0	0		0	0	0.000103972	0	0	0	0	0	0	0.000203915
>SD_Bt-43821	0	0	0	0	0	0	0	0	0	0.000461084		0	3.01264e-05	0	0	0	0.000149254	0	0	0	0
>SD_Bt-46584	0	0	0	0	0	0	0	0	0.000338983	0		0	0	0	0	0.000301205	0	0	0	0	0
>SD_Bt-46515	0	0	0	0	0	0	0	0	0	0		0	0	0	0.000338868	0.000301205	0	0	0	0	0
>SD_Bt-46952	0	0	0	0	0	0	0	0	0	0		0	0	0	0.000338868	0.000301205	0	0	0	0	0
>SD_Bt-47086	0	0	0	0	0	0	0	0	0	0		0	0	0	0.000338868	0.000301205	0	0	0	0	0
>SD_Bt-44510	0	0	0	0	0	3.23373e-05	0	0	0	0		0	0	0	0	0	0.000447761	0	0	0.000159617	0
>SD_Bt-44706	0	0	0	0	0	0	0	0	0	0		0	0	0	0	0	0	0	0	0.000638468	0
>SD_Bt-44129	0	0	0	0	0	0	0	0	0	0		0.000126847	0	0	0	0	0	0.000508949	0	0	0
>SD_Bt-44538	0	0	0	6.1121e-05	0	0	0	0	0	0		6.34236e-05	0	0	0	0	0.000149254	0	0.000197355	0.000159617	0
>SD_Bt-44131	0	0	0	0	0	0	0	6.24415e-05	0	0		6.34236e-05	1.50632e-05	0	0	0	0.000149254	0.000339299	0	0	0
>SD_Bt-44661	0	0	0	0	0	3.23373e-05	0	0	0	0		0	0	0	0	0	0.000597015	0	0	0	0
>SD_Bt-44399	0	0	0	0	7.01213e-05	3.23373e-05	0	0.000187324	0.000338983	0		0	0	0	0	0	0	0	0	0	0
>SD_Bt-34832	0	0	0	0	0.000140243	0	0	0	0	0		0	0	0	0.000338868	0	0.000149254	0	0	0	0
>SD_Bt-44712	0	0	0	0	0	0	0	0	0	0		0	0	0	0	0	0.000149254	0	0	0.000478851	0
>SD_Bt-44050	0	0	0.000145222	0	0	0	0	0	0	4.61084e-05		0.000317118	1.50632e-05	0.000103972	0	0	0	0	0	0	0
>SD_Bt-44426	0	0	0	0	0	6.46747e-05	0	0	0	0		0	1.50632e-05	0.000207943	0.000338868	0	0	0	0	0	0
>SD_Bt-44329	0	0	0.000145222	0	0	0	0	0	0	0		0.000190271	0	0	0	0	0	8.48248e-05	0	0	0.000203915
>SD_Bt-44890	0	0	0.000145222	0	0	0	0	0	0	0		0	0	0	0	0	0	0	0	0.000478851	0
>SD_Bt-44039	0	0	0	0	0	0	0	0	0	0.000322759		0	0	0	0	0	0.000298507	0	0	0	0
>SD_Bt-32288	0	0	0	0	0	0	0	0	0.000338983	0		0	0	0	0	0	0	8.48248e-05	0.000197355	0	0
>SD_Bt-43796	0.0001321	8.47458e-05	0	0	0	6.46747e-05	0	0	0	0		0	0	0	0.000338868	0	0	0	0	0	0
>SD_Bt-44078	0	0	0.000145222	6.1121e-05	0.000350607	0	0	6.24415e-05	0	0		0	0	0	0	0	0	0	0	0	0
>SD_Bt-44152	0	0	0.000290444	0	0	3.23373e-05	0	0.000249766	0	4.61084e-05		0	0	0	0	0	0	0	0	0	0
>SD_Bt-44295	0	0	0	0	0	0	0	0	0	0		0.000317118	0	0	0	0.000301205	0	0	0	0	0
>SD_Bt-45085	0	0	0	0	0	0	0	0	0	0		0	1.50632e-05	0	0	0.00060241	0	0	0	0	0
>SD_Bt-45477	0	0	0	0	0	0	0	0	0	0		0	1.50632e-05	0	0	0.00060241	0	0	0	0	0
>SD_Bt-44757	0	0	0	0	0	0	0	6.24415e-05	0	0		0	0	0	0	0	0	0	0.000394711	0.000159617	0
>SD_Bt-44230	0	0	0	0	0	0	0	0	0	0.000276651		0	0	0	0.000338868	0	0	0	0	0	0
>SD_Bt-43451	0	0	0	0	0	0	0	0	0	0		6.34236e-05	0.000466959	0	0	0	0	8.48248e-05	0	0	0
>SD_Bt-44907	0	0	0	0	0	0	0	0	0.000338983	0		6.34236e-05	1.50632e-05	0	0	0	0	0	0.000197355	0	0
>SD_Bt-44917	0	0	0	0	0	0	0	0	0	0		0	1.50632e-05	0	0	0.000301205	0.000298507	0	0	0	0
>SD_Bt-44149	0	0	0	0	7.01213e-05	6.46747e-05	0	6.24415e-05	0	0		0	0	0.000415887	0	0	0	0	0	0	0
>SD_Bt-43903	4.95376e-05	4.23729e-05	0.000145222	0.000305605	7.01213e-05	0	0	0	0	0		0	0	0	0	0	0	0	0	0	0
>SD_Bt-44915	0	0	0	0	0	0	0	0	0	0		0	0	0.000103972	0.000338868	0	0	0.00016965	0	0	0
>SD_Bt-45033	0	0	0	0	0	0	0	0	0	0		0	0	0.000103972	0.000338868	0	0	0.00016965	0	0	0
>SD_Bt-45157	0	0	0	0	0	0	0	0	0	0		0	0	0	0	0	0	0	0	0	0.000611746
>SD_Bt-45245	0	0	0	0	0	0	0	0	0	0		0	0	0	0	0	0	0	0	0	0.000611746
>SD_Bt-45251	0	0	0	0	0	0	0	0	0	0		0	0	0	0	0	0	0	0	0	0.000611746
>SD_Bt-45261	0	0	0	0	0	0	0	0	0	0		0	0	0	0	0	0	0	0	0	0.000611746
>SD_Bt-45282	0	0	0	0	0	0	0	0	0	0		0	0	0	0	0	0	0	0	0	0.000611746
>SD_Bt-45283	0	0	0	0	0	0	0	0	0	0		0	0	0	0	0	0	0	0	0	0.000611746
>SD_Bt-45285	0	0	0	0	0	0	0	0	0	0		0	0	0	0	0	0	0	0	0	0.000611746
>SD_Bt-45349	0	0	0	0	0	0	0	0	0	0		0	0	0	0	0	0	0	0	0	0.000611746
>SD_Bt-45536	0	0	0	0	0	0	0	0	0	0		0	0	0	0	0	0	0	0	0	0.000611746
>SD_Bt-44641	0	0	0	0	0	6.46747e-05	0	0	0	0		0	0	0.000207943	0.000338868	0	0	0	0	0	0
>SD_Bt-44604	0	0	0.000145222	0	0	6.46747e-05	0	6.24415e-05	0.000338983	0		0	0	0	0	0	0	0	0	0	0
>SD_Bt-43935	0	0	0	0.00061121	0	0	0	0	0	0		0	0	0	0	0	0	0	0	0	0
>SD_Bt-44675	0	0	0	0	0	0	0	0.000187324	0	0		0	0	0	0.000338868	0	0	8.48248e-05	0	0	0
>SD_Bt-43680	0.000148613	0.000254237	0	0	0	0	0	0	0	0		0	0	0.000207943	0	0	0	0	0	0	0
>SD_Bt-44146	0	0	0.000145222	0.000122242	0.000280485	0	0	6.24415e-05	0	0		0	0	0	0	0	0	0	0	0	0
>SD_Bt-45100	0	0	0	0	0	0	0	0	0	0		0	0	0	0	0.000301205	0.000149254	0	0	0.000159617	0
>SD_Bt-42408	3.30251e-05	4.23729e-05	0	0.000122242	0.000210364	0	0	0.000124883	0	4.61084e-05		0	3.01264e-05	0	0	0	0	0	0	0	0
>SD_Bt-44975	0	0	0	0	0	0	0	0	0	0		6.34236e-05	0	0	0	0.000301205	0	8.48248e-05	0	0.000159617	0
>SD_Bt-44886	0	0	0	6.1121e-05	0	0	0	0	0.000338983	0		0	0	0.000207943	0	0	0	0	0	0	0
>SD_Bt-44110	0	0	0	6.1121e-05	0.000140243	0	0	0.000187324	0	0		0	1.50632e-05	0	0	0	0	0	0	0	0.000203915
>SD_Bt-45048	0	0	0	0	0	0	0	0	0	0		0	0	0	0	0	0.000447761	0	0	0.000159617	0
>SD_Bt-43973	0	0	0.000145222	0	0	6.46747e-05	0	0	0	0		0.000380542	1.50632e-05	0	0	0	0	0	0	0	0
>SD_Bt-44009	0	0	0	0.000122242	0.000420728	0	0	6.24415e-05	0	0		0	0	0	0	0	0	0	0	0	0
>SD_Bt-45014	0	0	0	0	0	3.23373e-05	0	0	0	0		0	0	0	0.000338868	0	0.000149254	8.48248e-05	0	0	0
>SD_Bt-44012	3.30251e-05	0	0	6.1121e-05	0	9.7012e-05	0	0	0	0		0	0	0.000103972	0	0	0.000149254	0	0	0.000159617	0
>SD_Bt-44429	0	0	0	0	0	3.23373e-05	0	0	0	9.22169e-05		0	0	0	0	0	0	0	0	0.000478851	0
>SD_Bt-46365	0	0	0	0	0	0	0	0	0	0		0	0	0	0	0.00060241	0	0	0	0	0
>SD_Bt-46514	0	0	0	0	0	0	0	0	0	0		0	0	0	0	0.00060241	0	0	0	0	0
>SD_Bt-46542	0	0	0	0	0	0	0	0	0	0		0	0	0	0	0.00060241	0	0	0	0	0
>SD_Bt-46589	0	0	0	0	0	0	0	0	0	0		0	0	0	0	0.00060241	0	0	0	0	0
>SD_Bt-46592	0	0	0	0	0	0	0	0	0	0		0	0	0	0	0.00060241	0	0	0	0	0
>SD_Bt-47078	0	0	0	0	0	0	0	0	0	0		0	0	0	0	0.00060241	0	0	0	0	0
>SD_Bt-44284	0	0	0	0	0	6.46747e-05	0	0	0	0		6.34236e-05	3.01264e-05	0.000103972	0.000338868	0	0	0	0	0	0
>SD_Bt-44803	0	0	0.000145222	0	7.01213e-05	0	0	0	0.000338983	4.61084e-05		0	0	0	0	0	0	0	0	0	0
>SD_Bt-43819	0	0	0	0	0	0	0	0	0	0.00059941		0	0	0	0	0	0	0	0	0	0
>SD_Bt-44508	0	0	0	0	0	0	0	6.24415e-05	0	9.22169e-05		0	0	0.000103972	0.000338868	0	0	0	0	0	0
>SD_Bt-45028	0	0	0	0	0	0	0	0	0	0		0	0	0	0	0	0.000597015	0	0	0	0
>SD_Bt-43732	0.0001321	0	0	0.000183363	0.000280485	0	0	0	0	0		0	0	0	0	0	0	0	0	0	0
>SD_Bt-44348	3.30251e-05	0	0	0	7.01213e-05	0	0	0	0	0		0	0	0	0	0	0	8.48248e-05	0	0	0.00040783
>SD_Bt-44598	0	0	0	0	0	0	0	0	0	0		0.000190271	0	0.000103972	0	0.000301205	0	0	0	0	0
>SD_Bt-43765	0	4.23729e-05	0	0.000122242	7.01213e-05	3.23373e-05	0	6.24415e-05	0	0		0.000190271	7.5316e-05	0	0	0	0	0	0	0	0
>SD_Bt-43897	0	0	0	0	0	0	0	0	0	0.000322759		0	1.50632e-05	0	0	0	0	0.000254475	0	0	0
>SD_Bt-43645	0	4.23729e-05	0	0	0	0.000549735	0	0	0	0		0	0	0	0	0	0	0	0	0	0
>SD_Bt-45233	0	0	0	0	0	0	0	0	0	0		0	0	0	0	0	0	0	0.000592066	0	0
>SD_Bt-44283	0	0	0.000290444	0	0	6.46747e-05	0	0	0	0		6.34236e-05	0	0	0	0	0	0.00016965	0	0	0
>SD_Bt-45305	0	0	0.000145222	0	0	0	0	0	0.000338983	0		0	0	0.000103972	0	0	0	0	0	0	0
>SD_Bt-43411	0	0	0	0	0	0	0	0	0	0		0	0.000587464	0	0	0	0	0	0	0	0
>SD_Bt-44237	0	0	0	0.000183363	7.01213e-05	3.23373e-05	0	0	0	0		0	0	0.000103972	0	0	0	0	0.000197355	0	0
>SD_Bt-44828	0	0	0	0	0	3.23373e-05	0	0	0	0		0	0	0	0	0	0	0	0.000394711	0.000159617	0
>SD_Bt-43801	0.000115588	0	0	6.1121e-05	0	0	0	0	0	9.22169e-05		6.34236e-05	0	0.000103972	0	0	0.000149254	0	0	0	0
>SD_Bt-43811	0	0	0	0	0	0.000388048	0	0	0	0		0	0	0	0	0	0	0	0.000197355	0	0
>SD_Bt-43987	1.65125e-05	4.23729e-05	0	6.1121e-05	7.01213e-05	0	0	0.000187324	0	0		0	0	0.000207943	0	0	0	0	0	0	0
>SD_Bt-44409	0	0	0	0	0	0	0	0	0	4.61084e-05		0	0	0	0	0	0	0.000339299	0.000197355	0	0
>SD_Bt-44505	0	4.23729e-05	0	0	0	3.23373e-05	0	0	0	0		0	0	0	0	0	0.000149254	0	0.000197355	0.000159617	0
>SD_Bt-44585	0	0	0	0	7.01213e-05	0	0	6.24415e-05	0	0		0	0	0	0	0	0.000447761	0	0	0	0
>SD_Bt-45035	0	0	0	0	0	3.23373e-05	0	0	0	0		0	0	0.000207943	0.000338868	0	0	0	0	0	0
>SD_Bt-44629	0	0	0	0	0	6.46747e-05	0	0	0	0		0	1.50632e-05	0	0	0.000301205	0	0	0.000197355	0	0
>SD_Bt-44216	0	0	0	0	0	0	0	0	0	0.000276651		0	0	0	0	0.000301205	0	0	0	0	0
>SD_Bt-43784	0	0	0	0	0	0.000323373	0	0.000249766	0	0		0	0	0	0	0	0	0	0	0	0
>SD_Bt-44320	0	0	0	0	0	9.7012e-05	0	0	0	0		0	1.50632e-05	0	0	0.000301205	0	0	0	0.000159617	0
>SD_Bt-44584	0	0	0	0	7.01213e-05	3.23373e-05	0	6.24415e-05	0	0		0	0	0	0	0	0	0	0	0	0.00040783
>SD_Bt-44398	0	0	0	0	0	3.23373e-05	0	0	0	9.22169e-05		0	0	0	0	0	0.000447761	0	0	0	0
>SD_Bt-43894	4.95376e-05	4.23729e-05	0	0.000122242	7.01213e-05	6.46747e-05	0	6.24415e-05	0	0		0	0	0	0	0	0	0	0	0.000159617	0
>SD_Bt-44657	0	4.23729e-05	0	0	0	0	0	0	0	0		0	3.01264e-05	0	0.000338868	0	0	0	0	0.000159617	0
>SD_Bt-44695	0	0	0	0	0	0	0	6.24415e-05	0	0		0	0	0	0.000338868	0	0	0.00016965	0	0	0
>SD_Bt-44150	1.65125e-05	0	0	0	0.000210364	0	0	0.000124883	0	0		0	1.50632e-05	0	0	0	0	0	0	0	0.000203915
>SD_Bt-43808	1.65125e-05	0	0	0	0	0	0	0	0	0.000553301		0	0	0	0	0	0	0	0	0	0
>SD_Bt-44353	0	0	0	0	0	0	0	0	0.000338983	0.000230542		0	0	0	0	0	0	0	0	0	0
>SD_Bt-44735	0	0	0	0	0	0	0	6.24415e-05	0	4.61084e-05		0	0	0	0	0.000301205	0	0	0	0.000159617	0
>SD_Bt-44700	0	0	0.000145222	0	7.01213e-05	0	0	0	0	0		0	1.50632e-05	0	0.000338868	0	0	0	0	0	0
>SD_Bt-43978	0	8.47458e-05	0.000290444	0	0	0.000194024	0	0	0	0		0	0	0	0	0	0	0	0	0	0
>SD_Bt-44004	0	0	0	0	0	0	0	0.000187324	0	0		0.000380542	0	0	0	0	0	0	0	0	0
>SD_Bt-45472	0	0	0	0	0	0	0	0	0	0		0	0	0	0	0	0	0	0	0.000159617	0.00040783
>SD_Bt-31334	3.30251e-05	4.23729e-05	0.000145222	0	0	6.46747e-05	0	0.000249766	0	0		0	3.01264e-05	0	0	0	0	0	0	0	0
>SD_Bt-44094	0	0	0	0	0	0	0	0.000124883	0	0		0	1.50632e-05	0	0	0	0	0.000424124	0	0	0
>SD_Bt-44738	0	0	0	0	0	0	0	0	0	0		0	0	0	0	0	0	8.48248e-05	0	0.000478851	0
>SD_Bt-44863	0	0	0	0	0	0	0	0	0	0		0	0	0	0	0	0	8.48248e-05	0	0.000478851	0
>SD_Bt-44759	1.65125e-05	0	0	0	0	0	0	0	0	0		0	0	0.000207943	0.000338868	0	0	0	0	0	0
>SD_Bt-43975	1.65125e-05	0	0	0	0	9.7012e-05	0	0.000124883	0	4.61084e-05		0	1.50632e-05	0.000103972	0	0	0	0	0	0.000159617	0
>SD_Bt-43501	0	0	0	0.000122242	0	3.23373e-05	0	0	0	4.61084e-05		0	0.000361517	0	0	0	0	0	0	0	0
>SD_Bt-43885	4.95376e-05	8.47458e-05	0	0	0	0.000129349	0	0	0	0		0	0	0	0	0	0.000298507	0	0	0	0
>SD_Bt-44545	0	0	0	0	0	0	0	0	0.000338983	0.000138325		0	0	0	0	0	0	8.48248e-05	0	0	0
>SD_Bt-45013	0	0	0	0	0	0	0	0	0.000338983	0		0	1.50632e-05	0.000207943	0	0	0	0	0	0	0
>SD_Bt-43566	3.30251e-05	0	0	0	7.01213e-05	0	0	6.24415e-05	0	0.000184434		0	0.000210885	0	0	0	0	0	0	0	0
>SD_Bt-44541	0	4.23729e-05	0	6.1121e-05	0	0	0	6.24415e-05	0	0		0	0	0	0	0	0	0	0.000394711	0	0
>SD_Bt-45398	0	0	0	6.1121e-05	0	0	0	0	0.000338983	0		0	0	0	0	0	0	0	0	0.000159617	0
>SD_Bt-45663	1.65125e-05	0	0	0	0	0	0	0	0.000338983	0		0	0	0	0	0	0	0	0	0	0.000203915
>SD_Bt-44161	0	0	0.000145222	0	0.000350607	0	0	6.24415e-05	0	0		0	0	0	0	0	0	0	0	0	0
>SD_Bt-44522	0	0	0	0	0	3.23373e-05	0	0	0	4.61084e-05		0	0	0	0	0	0	0	0	0.000478851	0
>SD_Bt-43505	0	0	0	0	7.01213e-05	0	0	0.000124883	0	0		0	0.000361517	0	0	0	0	0	0	0	0
>SD_Bt-44492	0	0	0	6.1121e-05	0	0	0	0	0.000338983	9.22169e-05		6.34236e-05	0	0	0	0	0	0	0	0	0
>SD_Bt-44748	0	0	0	0	0	0	0	0	0	0		0	0	0	0	0.000301205	0	0.000254475	0	0	0
>SD_Bt-44937	0	0	0	0	0	0	0	0	0	4.61084e-05		0	0	0.000207943	0	0.000301205	0	0	0	0	0
>SD_Bt-44600	0	0	0	0	0	0	0	0	0	0		0.000253694	0	0	0	0.000301205	0	0	0	0	0
>SD_Bt-44679	0	0	0	0	0	0	0	0	0.000338983	4.61084e-05		0	0	0	0	0	0	0.00016965	0	0	0
>SD_Bt-43825	0	0	0	0	0	0	0	0	0	0.000553301		0	0	0	0	0	0	0	0	0	0
>SD_Bt-43791	8.25627e-05	0	0	0.000122242	0	0.000129349	0	0	0	0		0	1.50632e-05	0	0	0	0	0	0	0	0.000203915
>SD_Bt-45235	1.65125e-05	0	0	0	0	0	0	0	0.000338983	0		0	0	0	0	0	0	0	0.000197355	0	0
>SD_Bt-44816	0	0	0	0	0	6.46747e-05	0	0	0	0		0	0	0	0.000338868	0	0.000149254	0	0	0	0
>SD_Bt-43939	1.65125e-05	8.47458e-05	0	0	0.000280485	0	0	0.000124883	0	4.61084e-05		0	0	0	0	0	0	0	0	0	0
>SD_Bt-45463	0	0	0	0	0	0	0	0	0.000338983	0		6.34236e-05	0	0	0	0	0.000149254	0	0	0	0
>SD_Bt-45527	0	0	0	0	0	0	0	0	0.000338983	0		6.34236e-05	0	0	0	0	0.000149254	0	0	0	0
>SD_Bt-43878	0	0	0	0	7.01213e-05	0.000161687	0	0.000124883	0	4.61084e-05		6.34236e-05	0	0	0	0	0	8.48248e-05	0	0	0
>SD_Bt-45360	0	0	0.000145222	0	0	0	0	0	0	0		0	0	0.000103972	0	0.000301205	0	0	0	0	0
>SD_Bt-44080	0	0	0	0	0	0	0	0	0	0		0.000380542	0	0	0	0	0	0.00016965	0	0	0
>SD_Bt-44238	0	0	0	0	0	0	0	0	0	0.000230542		0	0	0	0	0	0	0	0	0.000319234	0
>SD_Bt-43886	0	4.23729e-05	0	0	0	3.23373e-05	0	0	0	0		0.000443965	3.01264e-05	0	0	0	0	0	0	0	0
>SD_Bt-44307	0	0	0	0	0.000280485	0	0	6.24415e-05	0	0		0	0	0	0	0	0	0	0	0	0.000203915
>SD_Bt-44591	0	0	0	0	0	3.23373e-05	0	6.24415e-05	0.000338983	4.61084e-05		6.34236e-05	0	0	0	0	0	0	0	0	0
>SD_Bt-45845	0	0	0	0	0	0	0	0	0.000338983	0		0	0	0	0	0	0	0	0	0	0.000203915
>SD_Bt-46462	0	0	0	0	0	0	0	0	0	0		0	0	0	0.000338868	0	0	0	0	0	0.000203915
>SD_Bt-47055	0	0	0	0	0	0	0	0	0	0		0	0	0	0.000338868	0	0	0	0	0	0.000203915
>SD_Bt-44943	0	0	0	0	7.01213e-05	0	0	0	0	0		6.34236e-05	0	0	0	0	0	0	0	0	0.00040783
>SD_Bt-43852	0	0	0	0	0	3.23373e-05	0	0	0	0.000507193		0	0	0	0	0	0	0	0	0	0
>SD_Bt-44328	0	0	0.000290444	0	0	3.23373e-05	0	0	0	4.61084e-05		0	0	0	0	0	0	0.00016965	0	0	0
>SD_Bt-43606	0.000198151	0.000211864	0	0	0	6.46747e-05	0	0	0	0		6.34236e-05	0	0	0	0	0	0	0	0	0
>SD_Bt-43843	0	0	0	0	0	0	0	0	0	0		0	0.000150632	0	0	0.000301205	0	8.48248e-05	0	0	0
>SD_Bt-45829	0	0	0	0	0	0	0	0	0.000338983	0		0	0	0	0	0	0	0	0.000197355	0	0
>SD_Bt-46300	0	0	0	0	0	0	0	0	0.000338983	0		0	0	0	0	0	0	0	0.000197355	0	0
>SD_Bt-46009	0	0	0	0	0	0	0	0	0	0		0	0	0	0.000338868	0	0	0	0.000197355	0	0
>SD_Bt-46099	0	0	0	0	0	0	0	0	0	0		0	0	0	0.000338868	0	0	0	0.000197355	0	0
>SD_Bt-43579	0	0	0	0	0	0	0	0.000124883	0	0.000184434		0	0.000225948	0	0	0	0	0	0	0	0
>SD_Bt-44235	0	0	0.000145222	6.1121e-05	0	0.000129349	0	0	0	0		0	0	0	0	0	0	0	0.000197355	0	0
>SD_Bt-44767	0	0	0	0	0	0	0	0	0	0		0	0	0	0	0	0.000447761	8.48248e-05	0	0	0
>SD_Bt-44036	0	0	0	0	0	3.23373e-05	0	0	0	0.000138325		0	6.02528e-05	0	0	0.000301205	0	0	0	0	0
>SD_Bt-45136	0	0	0.000145222	0	0	0	0	0	0	0		0	0	0	0	0.000301205	0	8.48248e-05	0	0	0
>SD_Bt-45087	0	4.23729e-05	0	0	0	0	0	0	0	0		0	0	0	0.000338868	0	0.000149254	0	0	0	0
>SD_Bt-43863	1.65125e-05	0	0	0.000183363	0	0.000226361	0	0	0	0		0	0	0.000103972	0	0	0	0	0	0	0
>SD_Bt-44869	0	0	0	0	0	0	0	0	0	0		0.000190271	0	0	0.000338868	0	0	0	0	0	0
>SD_Bt-44142	0	0	0	0	0	0	0	0	0	0		0.000443965	0	0	0	0	0	8.48248e-05	0	0	0
>SD_Bt-44199	0	0	0	0.000183363	0	3.23373e-05	0	6.24415e-05	0	4.61084e-05		0	0	0	0	0	0	0	0	0	0.000203915
>SD_Bt-45015	0	0	0.000290444	0	0	3.23373e-05	0	0	0	0		0	0	0	0	0	0	0	0	0	0.000203915
>SD_Bt-44676	0	0	0	0	0	6.46747e-05	0	0	0	0		0	0	0	0	0.000301205	0	0	0	0.000159617	0
>SD_Bt-44423	0	0	0	0	0	3.23373e-05	0	0	0	4.61084e-05		0.000126847	0	0	0	0	0	0	0	0.000319234	0
>SD_Bt-43522	0.000330251	0	0	0	0	0.000194024	0	0	0	0		0	0	0	0	0	0	0	0	0	0
>SD_Bt-44934	0	0	0	0	0	0	0	0	0.000338983	0		0	1.50632e-05	0	0	0	0	0.00016965	0	0	0
>SD_Bt-44621	0	0	0	0	0	0	0	0	0	0.000184434		0	0	0	0.000338868	0	0	0	0	0	0
>SD_Bt-44070	1.65125e-05	4.23729e-05	0	0.000183363	0.000280485	0	0	0	0	0		0	0	0	0	0	0	0	0	0	0
>SD_Bt-44040	0	0	0	0	7.01213e-05	0	0	0.00043709	0	0		0	1.50632e-05	0	0	0	0	0	0	0	0
>SD_Bt-43854	0	0	0	0	0	0	0	0	0	0.000507193		0	1.50632e-05	0	0	0	0	0	0	0	0
>SD_Bt-44394	0	0	0	6.1121e-05	0	9.7012e-05	0	6.24415e-05	0	0		0	0	0	0	0.000301205	0	0	0	0	0
>SD_Bt-44431	0	0	0	0.000183363	7.01213e-05	0	0	0	0	0		6.34236e-05	0	0	0	0	0	0	0	0	0.000203915
>SD_Bt-44783	0	0	0.000435667	0	0	0	0	0	0	0		0	0	0	0	0	0	8.48248e-05	0	0	0
>SD_Bt-44144	0	0	0	0	0.000210364	0	0	0	0	0		0.000190271	1.50632e-05	0.000103972	0	0	0	0	0	0	0
>SD_Bt-44560	0	0	0	0	7.01213e-05	3.23373e-05	0	6.24415e-05	0	0		0	1.50632e-05	0	0.000338868	0	0	0	0	0	0
>SD_Bt-44993	0	0	0	0	0	0	0	0	0	4.61084e-05		0	0	0	0	0.000301205	0	0.00016965	0	0	0
>SD_Bt-45105	0	0	0	0	0	0	0	0	0	0		0	0	0	0	0	0	0	0.000197355	0.000319234	0
>SD_Bt-43704	0.000115588	0.000254237	0	6.1121e-05	7.01213e-05	0	0	0	0	0		0	1.50632e-05	0	0	0	0	0	0	0	0
>SD_Bt-44995	0	0	0	0	0	0	0	0	0	0		0	0	0.000311915	0	0	0	0	0	0	0.000203915
>SD_Bt-43676	0	0	0	6.1121e-05	0	3.23373e-05	0	0	0	9.22169e-05		0	0.000180758	0	0	0	0.000149254	0	0	0	0
>SD_Bt-44425	3.30251e-05	4.23729e-05	0	0	0	3.23373e-05	0	0	0	0		0	0	0	0	0	0	0	0	0	0.00040783
>SD_Bt-44173	0	8.47458e-05	0	0	0	0.000129349	0	0	0	0		0	0	0	0	0.000301205	0	0	0	0	0
>SD_Bt-44729	0	4.23729e-05	0	0	7.01213e-05	0	0	0	0	0		6.34236e-05	0	0	0.000338868	0	0	0	0	0	0
>SD_Bt-44918	0	0	0	0	0	0	0	0	0	0		0.000126847	0	0	0	0.000301205	0	8.48248e-05	0	0	0
>SD_Bt-45197	0	0	0	0	0	0	0	0	0	0		0	0	0.000103972	0	0	0	0	0	0	0.00040783
>SD_Bt-44946	0	0	0	0	0.000140243	3.23373e-05	0	0	0	0		0	0	0	0.000338868	0	0	0	0	0	0
>SD_Bt-44802	0	0	0	0	0	0	0	0.000124883	0.000338983	4.61084e-05		0	0	0	0	0	0	0	0	0	0
>SD_Bt-44355	0	0	0	0	0	0	0	0	0	0		0	0	0	0	0	0	0.000508949	0	0	0
>SD_Bt-44375	0	0	0	0	0	0	0	0	0	0		0	0	0	0	0	0	0.000508949	0	0	0
>SD_Bt-44370	0	0	0	0	0	9.7012e-05	0	0	0	0		0	0	0.000207943	0	0	0	0	0	0	0.000203915
>SD_Bt-45132	0	0	0.000145222	0	0	0	0	6.24415e-05	0	0		0	0	0	0	0.000301205	0	0	0	0	0
>SD_Bt-45482	0	0	0	0	0	0	0	0	0.000338983	0		0	0	0	0	0	0	0.00016965	0	0	0
>SD_Bt-45092	0	0	0	0	0	0	0	0	0	0		0	0	0	0.000338868	0	0	0.00016965	0	0	0
>SD_Bt-45344	0	0	0	0	0	0	0	0	0	0		0	0	0	0.000338868	0	0	0.00016965	0	0	0
>SD_Bt-45549	0	0	0	0	0	0	0	0	0	0		0	0	0	0.000338868	0	0	0.00016965	0	0	0
>SD_Bt-43884	0	0	0	0	0	0	0	0	0	0.000507193		0	0	0	0	0	0	0	0	0	0
>SD_Bt-43900	0	0	0	0	0	0	0	0	0	0.000507193		0	0	0	0	0	0	0	0	0	0
>SD_Bt-45173	0	0	0	0	0	0	0	0	0	0		6.34236e-05	0	0.000103972	0.000338868	0	0	0	0	0	0
>SD_Bt-44060	1.65125e-05	0	0	0.000488968	0	0	0	0	0	0		0	0	0	0	0	0	0	0	0	0
>SD_Bt-44554	0	0	0	0	0	0	0	0	0	0		0.000126847	1.50632e-05	0	0	0	0	0	0	0.000159617	0.000203915
>SD_Bt-44115	0	0	0	0.000122242	0	0	0	0	0	0		0.000380542	0	0	0	0	0	0	0	0	0
>SD_Bt-44035	0	0	0	0	0	0	0	0.000187324	0	0.000230542		0	0	0	0	0	0	8.48248e-05	0	0	0
>SD_Bt-44171	0	0	0	0	0	0	0	0	0	0		6.34236e-05	1.50632e-05	0	0	0	0	0.000424124	0	0	0
>SD_Bt-44662	0	0	0	0	0	3.23373e-05	0	0	0	4.61084e-05		0	1.50632e-05	0	0	0	0	0	0	0	0.00040783
>SD_Bt-44586	0	0	0	0	0	0	0	0	0	0		0	3.01264e-05	0	0	0.000301205	0	0.00016965	0	0	0
>SD_Bt-43995	0	0	0	0	7.01213e-05	6.46747e-05	0	0	0	0.000138325		6.34236e-05	1.50632e-05	0	0	0	0.000149254	0	0	0	0
>SD_Bt-44718	0	0	0	0	0	3.23373e-05	0	0	0	0		0	0	0	0	0	0.000149254	0	0	0.000319234	0
>SD_Bt-44742	0	0	0	0	0	3.23373e-05	0	0	0	0		0	0	0	0	0	0.000149254	0	0	0.000319234	0
>SD_Bt-44462	0	0	0	0	0	0	0	0	0	0		0.000126847	0	0	0	0	0	0.00016965	0	0	0.000203915
>SD_Bt-45818	0	0	0	0	0	0	0	0	0.000338983	0		0	0	0	0	0	0	0	0	0.000159617	0
>SD_Bt-46431	0	0	0	0	0	0	0	0	0	0		0	0	0	0.000338868	0	0	0	0	0.000159617	0
>SD_Bt-47027	0	0	0	0	0	0	0	0	0	0		0	0	0	0.000338868	0	0	0	0	0.000159617	0
>SD_Bt-44954	0	0	0.000435667	0	0	0	0	6.24415e-05	0	0		0	0	0	0	0	0	0	0	0	0
>SD_Bt-45530	0	0	0	0	0	0	0	0	0	4.61084e-05		0	0	0	0	0.000301205	0.000149254	0	0	0	0
>SD_Bt-44471	0	0	0	6.1121e-05	0	3.23373e-05	0	0	0	4.61084e-05		0	0	0	0	0	0	0	0.000197355	0.000159617	0
>SD_Bt-44432	0	0	0	0	0	0	0	0	0	0		6.34236e-05	1.50632e-05	0.000415887	0	0	0	0	0	0	0
>SD_Bt-44356	0	0	0	6.1121e-05	0	3.23373e-05	0	0	0	9.22169e-05		0	0	0.000103972	0	0	0	0	0	0	0.000203915
>SD_Bt-45523	0	0	0.000145222	0	0	0	0	0	0	4.61084e-05		0	0	0	0	0.000301205	0	0	0	0	0
>SD_Bt-43999	0	0	0	0	0	0	0	0	0	0.000322759		0	0	0	0	0	0	0.00016965	0	0	0
>SD_Bt-44440	0	0	0.000145222	0	0	3.23373e-05	0	6.24415e-05	0	0		6.34236e-05	0	0.000103972	0	0	0	8.48248e-05	0	0	0
>SD_Bt-44175	0	0	0	0	0	0.000129349	0	0	0	4.61084e-05		0	1.50632e-05	0	0	0.000301205	0	0	0	0	0
>SD_Bt-44337	0	4.23729e-05	0	6.1121e-05	0	0	0	0	0	0		0.000190271	0	0	0	0	0	0	0.000197355	0	0
>SD_Bt-43773	0	0	0	0	0	0.000291036	0	0	0	0.000184434		0	1.50632e-05	0	0	0	0	0	0	0	0
>SD_Bt-44135	0	0	0	0.000488968	0	0	0	0	0	0		0	0	0	0	0	0	0	0	0	0
>SD_Bt-45978	0	0	0	0	0	0	0	0	0	0		0	0	0	0.000338868	0	0.000149254	0	0	0	0
>SD_Bt-46375	0	0	0	0	0	0	0	0	0	0		0	0	0	0.000338868	0	0.000149254	0	0	0	0
>SD_Bt-46488	0	0	0	0	0	0	0	0	0	0		0	0	0	0.000338868	0	0.000149254	0	0	0	0
>SD_Bt-46724	0	0	0	0	0	0	0	0	0	0		0	0	0	0.000338868	0	0.000149254	0	0	0	0
>SD_Bt-43691	0.0001321	0	0	0	0	0	0	0.000187324	0	0.000138325		0	3.01264e-05	0	0	0	0	0	0	0	0
>SD_Bt-44448	0	0	0	6.1121e-05	0	3.23373e-05	0	0	0	0		0.000190271	0	0	0	0	0	0	0	0	0.000203915
>SD_Bt-44187	0	0	0	0	0	3.23373e-05	0	0	0	0		0	6.02528e-05	0	0	0	0	0	0.000394711	0	0
>SD_Bt-44044	0	0	0	0.000183363	0.000210364	3.23373e-05	0	0	0	4.61084e-05		0	1.50632e-05	0	0	0	0	0	0	0	0
>SD_Bt-45161	0	0	0	0	0	0	0	0	0	0		6.34236e-05	0	0	0.000338868	0	0	8.48248e-05	0	0	0
>SD_Bt-45164	0	0	0	0	0	0	0	0	0	0		6.34236e-05	0	0	0.000338868	0	0	8.48248e-05	0	0	0
>SD_Bt-45371	0	0	0	0	0	0	0	0	0	0		6.34236e-05	0	0	0.000338868	0	0	8.48248e-05	0	0	0
>SD_Bt-44812	1.65125e-05	0	0	0	0	0	0	6.24415e-05	0	0		0	0	0	0	0	0	0	0	0	0.00040783
>SD_Bt-45449	0	0	0	0	0	0	0	6.24415e-05	0	0		0	0	0	0.000338868	0	0	8.48248e-05	0	0	0
>SD_Bt-44889	0	0	0	0	0	0	0	0	0	0		0	1.50632e-05	0	0	0.000301205	0	0.00016965	0	0	0
>SD_Bt-45044	0	0	0	0	0	0	0	0	0	0		0	1.50632e-05	0	0	0.000301205	0	0.00016965	0	0	0
>SD_Bt-45610	0	4.23729e-05	0	0	0	0	0	0	0	0		0	0	0.000103972	0.000338868	0	0	0	0	0	0
>SD_Bt-43474	0	0	0	0	0	3.23373e-05	0	0	0	0		0	0.000451896	0	0	0	0	0	0	0	0
>SD_Bt-46585	0	0	0.000145222	0	0	0	0	0	0.000338983	0		0	0	0	0	0	0	0	0	0	0
>SD_Bt-46083	0	0	0.000145222	0	0	0	0	0	0	0		0	0	0	0.000338868	0	0	0	0	0	0
>SD_Bt-46181	0	0	0.000145222	0	0	0	0	0	0	0		0	0	0	0.000338868	0	0	0	0	0	0
>SD_Bt-46999	0	0	0.000145222	0	0	0	0	0	0	0		0	0	0	0.000338868	0	0	0	0	0	0
>SD_Bt-44258	0	0	0	0	0	0	0	0	0	0		0	7.5316e-05	0	0	0	0	0	0	0	0.00040783
>SD_Bt-44753	0	0	0	0	0	0	0	0.000124883	0	0		0	0	0	0	0	0	0	0.000197355	0.000159617	0
>SD_Bt-44998	0	0	0	0	0	3.23373e-05	0	0	0	0		0	0	0	0	0	0.000447761	0	0	0	0
>SD_Bt-44121	0	0	0	6.1121e-05	7.01213e-05	0.000129349	0	0	0	0		0	1.50632e-05	0	0	0	0	0	0	0	0.000203915
>SD_Bt-45058	0	0	0	0	0	0	0	0	0	0		0	0	0	0	0	0	0	0	0.000478851	0
>SD_Bt-45358	0	0	0	0	0	0	0	0	0	0		0	0	0	0	0	0	0	0	0.000478851	0
>SD_Bt-45394	0	0	0	0	0	0	0	0	0	0		0	0	0	0	0	0	0	0	0.000478851	0
>SD_Bt-45396	0	0	0	0	0	0	0	0	0	0		0	0	0	0	0	0	0	0	0.000478851	0
>SD_Bt-45448	0	0	0	0	0	0	0	0	0	0		0	0	0	0	0	0	0	0	0.000478851	0
>SD_Bt-45532	0	0	0	0	0	0	0	0	0	0		0	0	0	0	0	0	0	0	0.000478851	0
>SD_Bt-44268	1.65125e-05	0	0	6.1121e-05	7.01213e-05	6.46747e-05	0	6.24415e-05	0	0		0	0	0	0	0	0	0	0	0	0.000203915
>SD_Bt-44543	0	0	0	0	0	3.23373e-05	0	0	0	0		0.000126847	0	0	0	0	0	0	0	0.000319234	0
>SD_Bt-44533	0	0	0	0	0	0	0	6.24415e-05	0	0		0	0	0.000415887	0	0	0	0	0	0	0
>SD_Bt-44920	0	0	0	0	0	0	0	0	0	9.22169e-05		0	0	0	0	0.000301205	0	8.48248e-05	0	0	0
>SD_Bt-44509	0	0	0.000145222	0	0	0	0	0.000124883	0	0		0	0	0.000207943	0	0	0	0	0	0	0
>SD_Bt-45332	0	0	0	0	7.01213e-05	0	0	0	0	0		0	0	0	0	0	0	0	0	0	0.00040783
>SD_Bt-45529	0	0	0	0	7.01213e-05	0	0	0	0	0		0	0	0	0	0	0	0	0	0	0.00040783
>SD_Bt-45038	0	0	0	0	0	0	0	0	0.000338983	0.000138325		0	0	0	0	0	0	0	0	0	0
>SD_Bt-30146	0	0	0	0	0	0	0	0	0	0.000138325		0	0	0	0.000338868	0	0	0	0	0	0
>SD_Bt-44774	0	0	0	0	0	0	0	0	0	0.000138325		0	0	0	0.000338868	0	0	0	0	0	0
>SD_Bt-44955	0	0	0	0	0	0	0	0	0	0.000138325		0	0	0	0.000338868	0	0	0	0	0	0
>SD_Bt-45036	0	0	0	0	0	0	0	0	0	0.000138325		0	0	0	0.000338868	0	0	0	0	0	0
>SD_Bt-44670	0	0	0	6.1121e-05	0	0	0	0	0	0		0	0	0.000415887	0	0	0	0	0	0	0
>SD_Bt-31456	0	0	0.000290444	0	0	3.23373e-05	0	0	0	0.000138325		0	1.50632e-05	0	0	0	0	0	0	0	0
>SD_Bt-44727	0	4.23729e-05	0	0	0	3.23373e-05	0	6.24415e-05	0.000338983	0		0	0	0	0	0	0	0	0	0	0
>SD_Bt-44768	0	0	0.000145222	0	0	0	0	0	0	0		0.000126847	0	0	0	0	0	0	0	0	0.000203915
>SD_Bt-44349	0	0	0	0	0	6.46747e-05	0	0	0	4.61084e-05		6.34236e-05	0	0.000103972	0	0	0	0	0.000197355	0	0
>SD_Bt-44248	0	0	0	0	0.000140243	0.000129349	0	0	0	0		0	0	0	0	0	0	0	0	0	0.000203915
>SD_Bt-37280	0	0	0	0	0	0	0	6.24415e-05	0	0		6.34236e-05	0.000346453	0	0	0	0	0	0	0	0
>SD_Bt-44262	0	0	0	0.000122242	0.000140243	0	0	0.000124883	0	0		0	0	0	0	0	0	8.48248e-05	0	0	0
>SD_Bt-44079	0	0	0	0	0	0	0	0	0	0.000322759		0	0	0	0	0	0.000149254	0	0	0	0
>SD_Bt-44125	0	0	0	0	0	0	0	0	0	0.000322759		0	0	0	0	0	0.000149254	0	0	0	0
>SD_Bt-43515	1.65125e-05	0	0	0	0	0	0	6.24415e-05	0	4.61084e-05		0	0.000346453	0	0	0	0	0	0	0	0
>SD_Bt-45589	0	0	0	0	7.01213e-05	0	0	6.24415e-05	0	0		0	0	0	0.000338868	0	0	0	0	0	0
>SD_Bt-44811	0	0	0	0	0	0	0	0	0	0		0	0	0.000103972	0	0	0	0.00016965	0.000197355	0	0
>SD_Bt-45154	0	0	0	0	0	0	0	0	0	0		0	0	0	0	0.000301205	0	0.00016965	0	0	0
>SD_Bt-45227	0	0	0	0	0	0	0	0	0	0		0	0	0	0	0.000301205	0	0.00016965	0	0	0
>SD_Bt-44077	9.90753e-05	0	0	0	0	3.23373e-05	0	0	0	0		0	0	0	0.000338868	0	0	0	0	0	0
>SD_Bt-44362	0	0	0	0	0	3.23373e-05	0	0	0	0.000138325		0	0	0	0	0	0.000298507	0	0	0	0
>SD_Bt-45211	0	0	0	0	0	0	0	0	0	0		0	0	0	0	0	0.000149254	0	0	0.000319234	0
>SD_Bt-44499	0	0	0	0	0	0.000129349	0	0	0.000338983	0		0	0	0	0	0	0	0	0	0	0
>SD_Bt-44893	0	0	0	0	0	0	0	0	0	0		0	0	0	0	0	0.000298507	0.00016965	0	0	0
>SD_Bt-44952	0	0	0.000435667	0	0	3.23373e-05	0	0	0	0		0	0	0	0	0	0	0	0	0	0
>SD_Bt-44427	0	0.000169492	0	0	0	0	0	0	0	0		0	0	0	0	0	0.000298507	0	0	0	0
>SD_Bt-44500	0	0	0	0	0	0	0	0	0	0		6.34236e-05	0	0	0	0	0.000149254	0.000254475	0	0	0
>SD_Bt-44086	0	0	0	6.1121e-05	0.000210364	3.23373e-05	0	6.24415e-05	0	0		0	1.50632e-05	0	0	0	0	8.48248e-05	0	0	0
>SD_Bt-44444	0	0	0	0	0	0	0	0	0	0		0.000126847	0	0	0	0	0	0.000339299	0	0	0
>SD_Bt-44693	0	0	0	0	0	6.46747e-05	0	6.24415e-05	0	0		0	0	0	0.000338868	0	0	0	0	0	0
>SD_Bt-44733	0	0	0	0	0	6.46747e-05	0	6.24415e-05	0	0		0	0	0	0.000338868	0	0	0	0	0	0
>SD_Bt-45636	0	0	0	0	0	0	0	0	0	0		0.000126847	0	0	0.000338868	0	0	0	0	0	0
>SD_Bt-43909	6.60502e-05	4.23729e-05	0	0.000122242	0.000140243	3.23373e-05	0	6.24415e-05	0	0		0	0	0	0	0	0	0	0	0	0
>SD_Bt-45347	0	0	0	0	0	0	0	0	0	0		6.34236e-05	0	0	0	0	0	0	0.000197355	0	0.000203915
>SD_Bt-45260	0	0	0	0	0	0	0	0.000124883	0	0		0	0	0	0.000338868	0	0	0	0	0	0
>SD_Bt-44771	0	0	0	0	0	3.23373e-05	0	0	0.000338983	9.22169e-05		0	0	0	0	0	0	0	0	0	0
>SD_Bt-44010	0	0	0	0	0	0.000258699	0	0	0	0		0	0	0	0	0	0	0	0	0	0.000203915
>SD_Bt-44183	6.60502e-05	4.23729e-05	0	0	0	0	0	0	0.000338983	0		0	1.50632e-05	0	0	0	0	0	0	0	0
>SD_Bt-44041	0	0	0	0	0	6.46747e-05	0	0.000187324	0	4.61084e-05		6.34236e-05	1.50632e-05	0	0	0	0	8.48248e-05	0	0	0
>SD_Bt-44494	0	0	0	0	0	0	0	0	0	0		0.000126847	1.50632e-05	0	0	0	0	0	0	0.000319234	0
>SD_Bt-45273	0	0	0	0.000122242	0	0	0	0	0	0		0	0	0	0.000338868	0	0	0	0	0	0
>SD_Bt-43959	0	0	0	0	0	0	0	0	0	0.000461084		0	0	0	0	0	0	0	0	0	0
>SD_Bt-46391	0	0	0	0	0	0	0	0	0	0		0	0	0	0	0.000301205	0	0	0	0.000159617	0
>SD_Bt-44255	0	0	0	0	0.000210364	0	0	0.000249766	0	0		0	0	0	0	0	0	0	0	0	0
>SD_Bt-44799	0	0	0.000145222	0	7.01213e-05	0	0	0	0	0		0	0	0	0	0	0	8.48248e-05	0	0.000159617	0
>SD_Bt-44008	0	0	0	0	0	0	0	0	0	0		0	0.000120506	0	0.000338868	0	0	0	0	0	0
>SD_Bt-11992	0	0	0	0	0	0	0	0	0	0		0.000443965	1.50632e-05	0	0	0	0	0	0	0	0
>SD_Bt-44792	0	4.23729e-05	0	0	0	0	0	6.24415e-05	0.000338983	0		0	1.50632e-05	0	0	0	0	0	0	0	0
>SD_Bt-45146	0	0	0	0	0	0	0	0	0	0		0	0	0	0	0	0.000298507	0	0	0.000159617	0
>SD_Bt-43974	0	4.23729e-05	0	0	0	0	0	0	0	0.000414976		0	0	0	0	0	0	0	0	0	0
>SD_Bt-44472	0	4.23729e-05	0	0	0.000210364	0	0	0	0	0		0	0	0	0	0	0	0	0	0	0.000203915
>SD_Bt-45065	0	0	0	0	7.01213e-05	0	0	0	0	0		0	0	0	0	0.000301205	0	8.48248e-05	0	0	0
>SD_Bt-45628	0	0	0	0	7.01213e-05	0	0	0	0	0		0	0	0	0	0.000301205	0	8.48248e-05	0	0	0
>SD_Bt-43789	0	0	0.000290444	0	0	0	0	0	0	0		0	0.000165695	0	0	0	0	0	0	0	0
>SD_Bt-44456	0	0	0	0	0	3.23373e-05	0	0	0	4.61084e-05		0	0	0.000207943	0	0	0	0.00016965	0	0	0
>SD_Bt-45202	0	0	0	0	0	3.23373e-05	0	0	0	0		0	0	0	0.000338868	0	0	8.48248e-05	0	0	0
>SD_Bt-43990	0	0	0	0	7.01213e-05	0	0	0	0	4.61084e-05		0.000190271	4.51896e-05	0.000103972	0	0	0	0	0	0	0
>SD_Bt-44109	0	0	0	0.000122242	0	0	0	0	0	0		0.000317118	1.50632e-05	0	0	0	0	0	0	0	0
>SD_Bt-45304	0	0	0	0	0	0	0	0	0	4.61084e-05		0	0	0	0	0	0	0	0	0	0.00040783
>SD_Bt-45629	0	0	0.000145222	0	0	0	0	0	0	0		0	0	0.000103972	0	0	0	0	0	0	0.000203915
>SD_Bt-43756	0.000165125	0.000127119	0	0	0	0	0	0	0	0		0	0	0	0	0	0	0	0	0.000159617	0
>SD_Bt-45155	0	0	0	0	0	0	0	0	0	4.61084e-05		0	0	0.000103972	0	0.000301205	0	0	0	0	0
>SD_Bt-43950	0	0	0	0	0	0.000291036	0	0	0	0		0	0	0	0	0	0	0	0	0.000159617	0
>SD_Bt-45977	0	0	0	0	0	0	0	0	0	0		0	0	0	0	0.000301205	0.000149254	0	0	0	0
>SD_Bt-46303	0	0	0	0	0	0	0	0	0	0		0	0	0	0	0.000301205	0.000149254	0	0	0	0
>SD_Bt-46663	0	0	0	0	0	0	0	0	0	0		0	0	0	0	0.000301205	0.000149254	0	0	0	0
>SD_Bt-45678	0	4.23729e-05	0	0	0	0	0	0	0	0		0	0	0	0	0	0	0	0	0	0.00040783
>SD_Bt-45376	0	0	0	0	0	0	0	0	0	0		6.34236e-05	0	0	0	0.000301205	0	8.48248e-05	0	0	0
>SD_Bt-45653	0	0	0	0	0	0	0	6.24415e-05	0	0		0	0	0	0	0.000301205	0	8.48248e-05	0	0	0
>SD_Bt-44014	0	0	0	0	0	0.000194024	0	0	0	4.61084e-05		0	0	0.000207943	0	0	0	0	0	0	0
>SD_Bt-45114	0	0	0	0	0	0	0	0	0	0		0	0	0	0	0	0.000447761	0	0	0	0
>SD_Bt-45119	0	0	0	0	0	0	0	0	0	0		0	0	0	0	0	0.000447761	0	0	0	0
>SD_Bt-45172	0	0	0	0	0	0	0	0	0	0		0	0	0	0	0	0.000447761	0	0	0	0
>SD_Bt-45445	0	0	0	0	0	0	0	0	0	0		0	0	0	0	0	0.000447761	0	0	0	0
>SD_Bt-45561	0	0	0	0	0	0	0	0	0	0		0	0	0	0	0	0.000447761	0	0	0	0
>SD_Bt-44457	0	0	0	0	0	0	0	0	0.000338983	0		6.34236e-05	4.51896e-05	0	0	0	0	0	0	0	0
>SD_Bt-44898	0	0	0	6.1121e-05	0	3.23373e-05	0	0	0	0		0	1.50632e-05	0	0.000338868	0	0	0	0	0	0
>SD_Bt-43955	0	0	0	0	0	3.23373e-05	0	0	0	0.000414976		0	0	0	0	0	0	0	0	0	0
>SD_Bt-43782	0.000148613	0	0	0	0.000140243	3.23373e-05	0	0.000124883	0	0		0	0	0	0	0	0	0	0	0	0
>SD_Bt-44215	8.25627e-05	0	0	6.1121e-05	0	0	0	0	0	0		0	0	0	0	0.000301205	0	0	0	0	0
>SD_Bt-45588	0	4.23729e-05	0	0	0	0	0	0	0	0		6.34236e-05	0	0	0.000338868	0	0	0	0	0	0
>SD_Bt-43998	0	4.23729e-05	0.000145222	0	0	0.000194024	0	6.24415e-05	0	0		0	0	0	0	0	0	0	0	0	0
>SD_Bt-45731	0	0	0	0	0	0	0	0	0.000338983	0		0	0	0.000103972	0	0	0	0	0	0	0
>SD_Bt-46513	0	0	0	0	0	0	0	0	0.000338983	0		0	0	0.000103972	0	0	0	0	0	0	0
>SD_Bt-45896	0	0	0	0	0	0	0	0	0	0		0	0	0.000103972	0.000338868	0	0	0	0	0	0
>SD_Bt-30270	0	0	0	0	7.01213e-05	0	0	6.24415e-05	0	0		0	0.000150632	0	0	0	0	0	0	0.000159617	0
>SD_Bt-44713	0	0	0	6.1121e-05	0	0	0	6.24415e-05	0	0		0	0	0	0	0	0	0	0	0.000319234	0
>SD_Bt-44285	0	0	0	0	7.01213e-05	9.7012e-05	0	6.24415e-05	0	0		0	1.50632e-05	0	0	0	0	0	0.000197355	0	0
>SD_Bt-45626	0	0	0	0	0	3.23373e-05	0	0	0	0		0	0	0	0	0	0	0	0	0	0.00040783
>SD_Bt-43913	4.95376e-05	0.000254237	0	0	0	3.23373e-05	0	0	0	0		0	0	0.000103972	0	0	0	0	0	0	0
>SD_Bt-45497	0	0	0.000290444	0	0	0	0	0	0	0		0	0	0	0	0	0.000149254	0	0	0	0
>SD_Bt-43607	0.000247688	0.000127119	0	0	0	6.46747e-05	0	0	0	0		0	0	0	0	0	0	0	0	0	0
>SD_Bt-44169	0	0	0	0	0	0.000129349	0	0	0	4.61084e-05		0	0	0.000103972	0	0	0	0	0	0.000159617	0
>SD_Bt-44475	0	0	0	0	0.000140243	3.23373e-05	0	6.24415e-05	0	0		0	0	0	0	0	0	0	0	0	0.000203915
>SD_Bt-44684	0	0	0.000290444	0	0	0	0	6.24415e-05	0	0		0	0	0	0	0	0	8.48248e-05	0	0	0
>SD_Bt-44592	0	0	0	0	0	0	0	0	0	0.000138325		0	0	0	0	0	0.000298507	0	0	0	0
>SD_Bt-43488	0	0	0	0	0	0	0	0	0	0		0	0.000436833	0	0	0	0	0	0	0	0
>SD_Bt-43739	1.65125e-05	0	0	0	0	0	0	0	0	0		0	0.000165695	0	0	0	0	0.000254475	0	0	0
>SD_Bt-44062	3.30251e-05	0.000254237	0	0	0	0	0	0	0	0		0	0	0	0	0	0.000149254	0	0	0	0
>SD_Bt-44967	0	0	0	0	0	9.7012e-05	0	0	0	0		0	0	0	0.000338868	0	0	0	0	0	0
>SD_Bt-45171	0	0	0.000435667	0	0	0	0	0	0	0		0	0	0	0	0	0	0	0	0	0
>SD_Bt-44201	0	0	0	0	0	0	0	0	0	0.000138325		0.000126847	0	0	0	0	0	0.00016965	0	0	0
>SD_Bt-44559	0	0	0	0	0	0	0	6.24415e-05	0	0		0.000126847	0	0	0	0	0	8.48248e-05	0	0.000159617	0
>SD_Bt-45239	0	0	0	0	0	0	0	0	0	4.61084e-05		0	0	0	0	0.000301205	0	8.48248e-05	0	0	0
>SD_Bt-45439	0	0	0	0	0	0	0	0	0	4.61084e-05		0	0	0	0	0.000301205	0	8.48248e-05	0	0	0
>SD_Bt-45615	0	0	0	0	0	0	0	0	0	4.61084e-05		0	0	0	0	0.000301205	0	8.48248e-05	0	0	0
>SD_Bt-10446	0	0	0	0	0	0	0	0	0.000338983	9.22169e-05		0	0	0	0	0	0	0	0	0	0
>SD_Bt-45266	0	0	0	0	0	0	0	0	0.000338983	9.22169e-05		0	0	0	0	0	0	0	0	0	0
>SD_Bt-45316	0	0	0	0	0	0	0	0	0.000338983	9.22169e-05		0	0	0	0	0	0	0	0	0	0
>SD_Bt-45368	0	0	0	0	0	0	0	0	0.000338983	9.22169e-05		0	0	0	0	0	0	0	0	0	0
>SD_Bt-45491	0	0	0	0	0	0	0	0	0.000338983	9.22169e-05		0	0	0	0	0	0	0	0	0	0
>SD_Bt-45644	0	0	0	0	0	0	0	0	0	9.22169e-05		0	0	0	0.000338868	0	0	0	0	0	0
>SD_Bt-44052	0	0	0.000290444	0	0	6.46747e-05	0	0	0	0		0	7.5316e-05	0	0	0	0	0	0	0	0
>SD_Bt-44795	0	0	0	6.1121e-05	0	0	0	0	0.000338983	0		0	3.01264e-05	0	0	0	0	0	0	0	0
>SD_Bt-44749	0	0	0	0	0.000140243	0	0	0	0	0		0	0	0	0	0	0	8.48248e-05	0	0	0.000203915
>SD_Bt-45570	0	0	0	0	0	0	0	0	0	0		0.000126847	0	0	0	0.000301205	0	0	0	0	0
>SD_Bt-44266	0	0	0	0.000427847	0	0	0	0	0	0		0	0	0	0	0	0	0	0	0	0
>SD_Bt-44660	3.30251e-05	0	0	6.1121e-05	0	3.23373e-05	0	0	0	0		0	0	0	0	0.000301205	0	0	0	0	0
>SD_Bt-45079	0	0	0	0	0	3.23373e-05	0	0	0	0		0	0	0	0	0	0	0	0.000394711	0	0
>SD_Bt-30320	0	0	0	0	0	0	0	0.000124883	0	0		0	0.000301264	0	0	0	0	0	0	0	0
>SD_Bt-30499	1.65125e-05	0	0	0	0	0	0	6.24415e-05	0	0		0	4.51896e-05	0	0	0.000301205	0	0	0	0	0
>SD_Bt-45664	0	0	0	6.1121e-05	0	0	0	0	0	0		0	0	0	0	0	0	0	0	0.000159617	0.000203915
>SD_Bt-45613	1.65125e-05	0	0	0	0	0	0	0	0	0		0	0	0	0	0	0	0	0	0	0.00040783
>SD_Bt-45577	0	0	0	0	7.01213e-05	0	0	0	0.000338983	0		0	1.50632e-05	0	0	0	0	0	0	0	0
>SD_Bt-44478	0	0	0	0	0	0	0	0	0	0		0	0	0	0	0	0	0.000424124	0	0	0
>SD_Bt-46467	0	0	0	0	0	0	0	0	0.000338983	0		0	0	0	0	0	0	8.48248e-05	0	0	0
>SD_Bt-46937	0	0	0	0	0	0	0	0	0.000338983	0		0	0	0	0	0	0	8.48248e-05	0	0	0
>SD_Bt-43942	0	0.000423729	0	0	0	0	0	0	0	0		0	0	0	0	0	0	0	0	0	0
>SD_Bt-46028	0	0	0	0	0	0	0	0	0	0		0	0	0	0.000338868	0	0	8.48248e-05	0	0	0
>SD_Bt-46312	0	0	0	0	0	0	0	0	0	0		0	0	0	0.000338868	0	0	8.48248e-05	0	0	0
>SD_Bt-46642	0	0	0	0	0	0	0	0	0	0		0	0	0	0.000338868	0	0	8.48248e-05	0	0	0
>SD_Bt-46767	0	0	0	0	0	0	0	0	0	0		0	0	0	0.000338868	0	0	8.48248e-05	0	0	0
>SD_Bt-47003	0	0	0	0	0	0	0	0	0	0		0	0	0	0.000338868	0	0	8.48248e-05	0	0	0
>SD_Bt-45081	0	8.47458e-05	0	0	0	0	0	0	0	0		0	0	0	0.000338868	0	0	0	0	0	0
>SD_Bt-44019	0	0	0	0	0	0.000161687	0	0	0	9.22169e-05		0	0	0	0	0	0	0.00016965	0	0	0
>SD_Bt-44608	0	0	0	6.1121e-05	0.000140243	0	0	6.24415e-05	0	0		0	0	0	0	0	0	0	0	0.000159617	0
>SD_Bt-45214	0	0	0	0	0	0	0	0	0	0		0	1.50632e-05	0	0	0	0	0	0	0	0.00040783
>SD_Bt-44203	0	0	0	6.1121e-05	0	0	0	6.24415e-05	0	4.61084e-05		6.34236e-05	3.01264e-05	0	0	0	0	0	0	0.000159617	0
>SD_Bt-44003	0	0	0	0	0	0	0	0	0	0.000322759		0	1.50632e-05	0	0	0	0	8.48248e-05	0	0	0
>SD_Bt-10036	0	0	0	0	0	0	0	0	0	0		0	0.000120506	0	0	0.000301205	0	0	0	0	0
>SD_Bt-44261	0	0	0	0	0	0.000161687	0	6.24415e-05	0	0		0	0	0	0	0	0	0	0.000197355	0	0
>SD_Bt-44442	0	0	0	0	0	0	0	0	0	0		0.000317118	0	0.000103972	0	0	0	0	0	0	0
>SD_Bt-44071	0	8.47458e-05	0	6.1121e-05	0.000210364	6.46747e-05	0	0	0	0		0	0	0	0	0	0	0	0	0	0
>SD_Bt-44566	0	4.23729e-05	0	0	0	0	0	0	0	4.61084e-05		0	3.01264e-05	0	0	0.000301205	0	0	0	0	0
>SD_Bt-44822	0	0	0	0	0	6.46747e-05	0	0	0.000338983	0		0	1.50632e-05	0	0	0	0	0	0	0	0
>SD_Bt-45524	0	0	0	0	0	3.23373e-05	0	0	0	0		0	0	0	0	0.000301205	0	8.48248e-05	0	0	0
>SD_Bt-45406	0	0	0	0	0	3.23373e-05	0	0	0.000338983	4.61084e-05		0	0	0	0	0	0	0	0	0	0
>SD_Bt-45230	1.65125e-05	0	0	6.1121e-05	0	0	0	0	0.000338983	0		0	0	0	0	0	0	0	0	0	0
>SD_Bt-44351	3.30251e-05	8.47458e-05	0	0	0	0	0	0	0	0		0	0	0	0	0	0.000298507	0	0	0	0
>SD_Bt-44335	0	0	0	0	0	0	0	0.000312207	0	0		0	0	0.000103972	0	0	0	0	0	0	0
>SD_Bt-44619	0	0	0	0	0	0	0	0	0	9.22169e-05		0	1.50632e-05	0	0	0	0.000149254	0	0	0.000159617	0
>SD_Bt-43985	0	0	0	0	0	0	0	0	0	0.000414976		0	0	0	0	0	0	0	0	0	0
>SD_Bt-43989	0	0	0	0	0	0	0	0	0	0.000414976		0	0	0	0	0	0	0	0	0	0
>SD_Bt-43992	0	0	0	0	0	0	0	0	0	0.000414976		0	0	0	0	0	0	0	0	0	0
>SD_Bt-44021	0	0	0	0	0	0	0	0	0	0.000414976		0	0	0	0	0	0	0	0	0	0
>SD_Bt-44022	0	0	0	0	0	0	0	0	0	0.000414976		0	0	0	0	0	0	0	0	0	0
>SD_Bt-44026	0	0	0	0	0	0	0	0	0	0.000414976		0	0	0	0	0	0	0	0	0	0
>SD_Bt-44032	0	0	0	0	0	0	0	0	0	0.000414976		0	0	0	0	0	0	0	0	0	0
>SD_Bt-44033	0	0	0	0	0	0	0	0	0	0.000414976		0	0	0	0	0	0	0	0	0	0
>SD_Bt-43982	1.65125e-05	0	0.000290444	0	0	3.23373e-05	0	0	0	0		0	7.5316e-05	0	0	0	0	0	0	0	0
>SD_Bt-44486	0	0	0	0	7.01213e-05	0	0	0.000124883	0	0		0	1.50632e-05	0	0	0	0	0	0	0	0.000203915
>SD_Bt-45000	0	0	0.000145222	0	0	6.46747e-05	0	0	0	0		0	0	0	0	0	0	0	0	0	0.000203915
>SD_Bt-43918	3.30251e-05	0.000211864	0	0	0	6.46747e-05	0	0	0	0		0	0	0.000103972	0	0	0	0	0	0	0
>SD_Bt-44607	0	0	0.000145222	0	0	0	0	0	0	9.22169e-05		0	1.50632e-05	0	0	0	0	0	0	0.000159617	0
>SD_Bt-44322	0	0	0.000145222	0	0	9.7012e-05	0	0	0	0		0	0	0	0	0	0	0.00016965	0	0	0
>SD_Bt-45609	0	0	0	0	0	0	0	0	0	0		0	0	0.000207943	0	0	0	0	0	0	0.000203915
>SD_Bt-44388	1.65125e-05	0	0.000145222	0	0	0	0	0.000249766	0	0		0	0	0	0	0	0	0	0	0	0
>SD_Bt-45207	0	0	0	0	0	0	0	0	0	0		0	1.50632e-05	0	0	0	0	0	0.000394711	0	0
>SD_Bt-44537	0	0	0	0	0	0	0	0.000249766	0	0		0	0	0	0	0	0	0	0	0.000159617	0
>SD_Bt-46007	0	0	0	0	7.01213e-05	0	0	0	0.000338983	0		0	0	0	0	0	0	0	0	0	0
>SD_Bt-46023	0	0	0	0	7.01213e-05	0	0	0	0.000338983	0		0	0	0	0	0	0	0	0	0	0
>SD_Bt-45746	0	0	0	0	7.01213e-05	0	0	0	0	0		0	0	0	0.000338868	0	0	0	0	0	0
>SD_Bt-47010	0	0	0	0	7.01213e-05	0	0	0	0	0		0	0	0	0.000338868	0	0	0	0	0	0
>SD_Bt-43507	1.65125e-05	0	0	0	0	0	0	0	0	0		0	0.000391643	0	0	0	0	0	0	0	0
>SD_Bt-44037	0	0	0	0	0	0.000258699	0	0	0	0		0	0	0	0	0	0.000149254	0	0	0	0
>SD_Bt-45698	0	0	0	0	0	0	0	0	0	0		0	0	0	0	0	0	0	0	0	0.00040783
>SD_Bt-45722	0	0	0	0	0	0	0	0	0	0		0	0	0	0	0	0	0	0	0	0.00040783
>SD_Bt-45742	0	0	0	0	0	0	0	0	0	0		0	0	0	0	0	0	0	0	0	0.00040783
>SD_Bt-45779	0	0	0	0	0	0	0	0	0	0		0	0	0	0	0	0	0	0	0	0.00040783
>SD_Bt-45865	0	0	0	0	0	0	0	0	0	0		0	0	0	0	0	0	0	0	0	0.00040783
>SD_Bt-45910	0	0	0	0	0	0	0	0	0	0		0	0	0	0	0	0	0	0	0	0.00040783
>SD_Bt-45931	0	0	0	0	0	0	0	0	0	0		0	0	0	0	0	0	0	0	0	0.00040783
>SD_Bt-45937	0	0	0	0	0	0	0	0	0	0		0	0	0	0	0	0	0	0	0	0.00040783
>SD_Bt-45987	0	0	0	0	0	0	0	0	0	0		0	0	0	0	0	0	0	0	0	0.00040783
>SD_Bt-46017	0	0	0	0	0	0	0	0	0	0		0	0	0	0	0	0	0	0	0	0.00040783
>SD_Bt-46084	0	0	0	0	0	0	0	0	0	0		0	0	0	0	0	0	0	0	0	0.00040783
>SD_Bt-46124	0	0	0	0	0	0	0	0	0	0		0	0	0	0	0	0	0	0	0	0.00040783
>SD_Bt-46146	0	0	0	0	0	0	0	0	0	0		0	0	0	0	0	0	0	0	0	0.00040783
>SD_Bt-46239	0	0	0	0	0	0	0	0	0	0		0	0	0	0	0	0	0	0	0	0.00040783
>SD_Bt-46248	0	0	0	0	0	0	0	0	0	0		0	0	0	0	0	0	0	0	0	0.00040783
>SD_Bt-46256	0	0	0	0	0	0	0	0	0	0		0	0	0	0	0	0	0	0	0	0.00040783
>SD_Bt-46358	0	0	0	0	0	0	0	0	0	0		0	0	0	0	0	0	0	0	0	0.00040783
>SD_Bt-46564	0	0	0	0	0	0	0	0	0	0		0	0	0	0	0	0	0	0	0	0.00040783
>SD_Bt-44739	0	0	0.000145222	0	0	6.46747e-05	0	0	0	0		0	0	0	0	0	0	0	0.000197355	0	0
>SD_Bt-44459	0	0	0	0	0	9.7012e-05	0	0	0	0		0	0	0	0	0	0.000149254	0	0	0.000159617	0
>SD_Bt-44479	0	0	0	0	0	9.7012e-05	0	0	0	0		0	0	0	0	0	0.000149254	0	0	0.000159617	0
>SD_Bt-44340	0	0	0	0	0.000280485	0	0	0.000124883	0	0		0	0	0	0	0	0	0	0	0	0
>SD_Bt-43879	9.90753e-05	4.23729e-05	0	6.1121e-05	0.000140243	0	0	6.24415e-05	0	0		0	0	0	0	0	0	0	0	0	0
>SD_Bt-44691	0	0	0	0	7.01213e-05	0	0	0	0	4.61084e-05		0	0	0	0	0	0	8.48248e-05	0	0	0.000203915
>SD_Bt-45444	0	0	0	0	0	0	0	0	0	0		0	0	0	0	0	0	8.48248e-05	0	0.000319234	0
>SD_Bt-45145	0	0	0	0	0	6.46747e-05	0	0	0	0		0	0	0	0.000338868	0	0	0	0	0	0
>SD_Bt-44470	0	0	0	0	0	0	0	0	0	0		6.34236e-05	0	0	0	0	0	0.000339299	0	0	0
>SD_Bt-45790	0	0	0	0	0	0	0	0	0.000338983	0		6.34236e-05	0	0	0	0	0	0	0	0	0
>SD_Bt-46230	0	0	0	0	0	0	0	0	0.000338983	0		6.34236e-05	0	0	0	0	0	0	0	0	0
>SD_Bt-46078	0	0	0	0	0	0	0	0	0	0		6.34236e-05	0	0	0.000338868	0	0	0	0	0	0
>SD_Bt-46756	0	0	0	0	0	0	0	0	0	0		6.34236e-05	0	0	0.000338868	0	0	0	0	0	0
>SD_Bt-44477	0	0	0	0	0	0	0	6.24415e-05	0	0		0	0	0	0	0	0	0.000339299	0	0	0
>SD_Bt-44601	0	0	0	0	0	0	0	6.24415e-05	0	0		0	0	0	0	0	0	0.000339299	0	0	0
>SD_Bt-46022	0	0	0	0	0	0	0	6.24415e-05	0.000338983	0		0	0	0	0	0	0	0	0	0	0
>SD_Bt-44785	0	0	0	0	0	3.23373e-05	0	0	0	0		0	3.01264e-05	0	0.000338868	0	0	0	0	0	0
>SD_Bt-45855	0	0	0	0	0	0	0	6.24415e-05	0	0		0	0	0	0.000338868	0	0	0	0	0	0
>SD_Bt-45989	0	0	0	0	0	0	0	6.24415e-05	0	0		0	0	0	0.000338868	0	0	0	0	0	0
>SD_Bt-46464	0	0	0	0	0	0	0	6.24415e-05	0	0		0	0	0	0.000338868	0	0	0	0	0	0
>SD_Bt-46699	0	0	0	0	0	0	0	6.24415e-05	0	0		0	0	0	0.000338868	0	0	0	0	0	0
>SD_Bt-46778	0	0	0	0	0	0	0	6.24415e-05	0	0		0	0	0	0.000338868	0	0	0	0	0	0
>SD_Bt-46882	0	0	0	0	0	0	0	6.24415e-05	0	0		0	0	0	0.000338868	0	0	0	0	0	0
>SD_Bt-46944	0	0	0	0	0	0	0	6.24415e-05	0	0		0	0	0	0.000338868	0	0	0	0	0	0
>SD_Bt-43658	0	0	0.000145222	0	0	0	0	0	0	0		0	0.000256074	0	0	0	0	0	0	0	0
>SD_Bt-46177	0	0	0	0	0	0	0	0	0	0		0	0	0	0	0	0	0	0.000197355	0	0.000203915
>SD_Bt-44170	4.95376e-05	0	0.000290444	0	0	0	0	0	0	4.61084e-05		0	1.50632e-05	0	0	0	0	0	0	0	0
>SD_Bt-45850	0	0	0	6.1121e-05	0	0	0	0	0.000338983	0		0	0	0	0	0	0	0	0	0	0
>SD_Bt-47018	0	0	0	6.1121e-05	0	0	0	0	0.000338983	0		0	0	0	0	0	0	0	0	0	0
>SD_Bt-46032	0	0	0	6.1121e-05	0	0	0	0	0	0		0	0	0	0.000338868	0	0	0	0	0	0
>SD_Bt-46708	0	0	0	6.1121e-05	0	0	0	0	0	0		0	0	0	0.000338868	0	0	0	0	0	0
>SD_Bt-44809	1.65125e-05	0	0	0	0	0	0	0	0	0		6.34236e-05	0	0	0	0	0	0	0	0.000319234	0
>SD_Bt-44823	0	0	0	0	7.01213e-05	0	0	0.000124883	0	0		0	0	0	0	0	0	0	0	0	0.000203915
>SD_Bt-43768	0	0	0	0	0	0	0	0	0	0		6.34236e-05	0.000165695	0	0	0	0	0.00016965	0	0	0
>SD_Bt-43682	0.000181638	0	0	0.000122242	0	6.46747e-05	0	0	0	0		0	3.01264e-05	0	0	0	0	0	0	0	0
>SD_Bt-44652	0	0	0.000145222	0	7.01213e-05	3.23373e-05	0	0	0	4.61084e-05		0	0	0.000103972	0	0	0	0	0	0	0
>SD_Bt-45176	1.65125e-05	4.23729e-05	0	0	0	0	0	0	0	0		0	0	0	0.000338868	0	0	0	0	0	0
>SD_Bt-44973	0	0	0	0	0	3.23373e-05	0	0	0	4.61084e-05		0	0	0	0	0	0	0	0	0.000319234	0
>SD_Bt-43867	4.95376e-05	0.000254237	0	6.1121e-05	0	3.23373e-05	0	0	0	0		0	0	0	0	0	0	0	0	0	0
>SD_Bt-44481	0	0	0.000145222	0	0	0	0	0.000124883	0	0		0.000126847	0	0	0	0	0	0	0	0	0
>SD_Bt-44618	0	0	0	0	0	6.46747e-05	0	0	0	0		0	3.01264e-05	0	0	0.000301205	0	0	0	0	0
>SD_Bt-43681	0.000165125	0	0	6.1121e-05	0	0	0	6.24415e-05	0	4.61084e-05		0	6.02528e-05	0	0	0	0	0	0	0	0
>SD_Bt-34052	0	0	0	0	0	6.46747e-05	0	0	0	9.22169e-05		6.34236e-05	1.50632e-05	0	0	0	0	0	0	0.000159617	0
>SD_Bt-44985	0	0	0	6.1121e-05	7.01213e-05	0	0	0	0	0		0	0	0.000103972	0	0	0	0	0	0.000159617	0
>SD_Bt-45825	0	0	0	0	0	0	0	0	0	0		0	0	0	0	0	0	0	0.000394711	0	0
>SD_Bt-45950	0	0	0	0	0	0	0	0	0	0		0	0	0	0	0	0	0	0.000394711	0	0
>SD_Bt-45120	0	0	0	0	0	0	0	0	0	9.22169e-05		0	0	0	0	0.000301205	0	0	0	0	0
>SD_Bt-45195	0	0	0	0	0	0	0	0	0	9.22169e-05		0	0	0	0	0.000301205	0	0	0	0	0
>SD_Bt-45329	0	0	0	0	0	0	0	0	0	9.22169e-05		0	0	0	0	0.000301205	0	0	0	0	0
>SD_Bt-45501	0	0	0	0	0	0	0	0	0	9.22169e-05		0	0	0	0	0.000301205	0	0	0	0	0
>SD_Bt-43534	0	0	0	0	0	0	0	0	0	4.61084e-05		0	0.000346453	0	0	0	0	0	0	0	0
>SD_Bt-43971	0	0	0	0	0	0.000161687	0	0	0	0.000230542		0	0	0	0	0	0	0	0	0	0
>SD_Bt-44458	1.65125e-05	0	0.000145222	0	0	0	0	0.000124883	0	0		0	0	0.000103972	0	0	0	0	0	0	0
>SD_Bt-43767	0	0	0	0	0	0	0	6.24415e-05	0	9.22169e-05		0	0.000150632	0	0	0	0	8.48248e-05	0	0	0
>SD_Bt-45303	0	0	0	0	0	3.23373e-05	0	0	0	0		0	0	0	0	0	0	0	0.000197355	0.000159617	0
>SD_Bt-43835	0	0	0	0	0	0.000388048	0	0	0	0		0	0	0	0	0	0	0	0	0	0
>SD_Bt-43842	0	0	0	0	0	0.000388048	0	0	0	0		0	0	0	0	0	0	0	0	0	0
>SD_Bt-44535	0	0	0	0	0	6.46747e-05	0	0.000124883	0	0		0	0	0	0	0	0	0	0.000197355	0	0
>SD_Bt-44465	0	0	0	6.1121e-05	0	3.23373e-05	0	0	0	0		0	0	0.000207943	0	0	0	8.48248e-05	0	0	0
>SD_Bt-45799	0	0	0	0	0	0	0	0	0	0		0	0	0	0	0.000301205	0	8.48248e-05	0	0	0
>SD_Bt-45861	0	0	0	0	0	0	0	0	0	0		0	0	0	0	0.000301205	0	8.48248e-05	0	0	0
>SD_Bt-45876	0	0	0	0	0	0	0	0	0	0		0	0	0	0	0.000301205	0	8.48248e-05	0	0	0
>SD_Bt-45916	0	0	0	0	0	0	0	0	0	0		0	0	0	0	0.000301205	0	8.48248e-05	0	0	0
>SD_Bt-46194	0	0	0	0	0	0	0	0	0	0		0	0	0	0	0.000301205	0	8.48248e-05	0	0	0
>SD_Bt-47051	0	0	0	0	0	0	0	0	0	0		0	0	0	0	0.000301205	0	8.48248e-05	0	0	0
>SD_Bt-47075	0	0	0	0	0	0	0	0	0	0		0	0	0	0	0.000301205	0	8.48248e-05	0	0	0
>SD_Bt-47082	0	0	0	0	0	0	0	0	0	0		0	0	0	0	0.000301205	0	8.48248e-05	0	0	0
>SD_Bt-44118	0	0	0.000145222	0	0	0.000194024	0	0	0	4.61084e-05		0	0	0	0	0	0	0	0	0	0
>SD_Bt-45772	0	0	0	0	0	0	0	0	0.000338983	4.61084e-05		0	0	0	0	0	0	0	0	0	0
>SD_Bt-46236	0	0	0	0	0	0	0	0	0.000338983	4.61084e-05		0	0	0	0	0	0	0	0	0	0
>SD_Bt-46289	0	0	0	0	0	0	0	0	0.000338983	4.61084e-05		0	0	0	0	0	0	0	0	0	0
>SD_Bt-46829	0	0	0	0	0	0	0	0	0.000338983	4.61084e-05		0	0	0	0	0	0	0	0	0	0
>SD_Bt-46893	0	0	0	0	0	0	0	0	0.000338983	4.61084e-05		0	0	0	0	0	0	0	0	0	0
>SD_Bt-47011	0	0	0	0	0	0	0	0	0.000338983	4.61084e-05		0	0	0	0	0	0	0	0	0	0
>SD_Bt-46641	0	0	0	0	0	0	0	0	0	4.61084e-05		0	0	0	0.000338868	0	0	0	0	0	0
>SD_Bt-46671	0	0	0	0	0	0	0	0	0	4.61084e-05		0	0	0	0.000338868	0	0	0	0	0	0
>SD_Bt-46862	0	0	0	0	0	0	0	0	0	4.61084e-05		0	0	0	0.000338868	0	0	0	0	0	0
>SD_Bt-46948	0	0	0	0	0	0	0	0	0	4.61084e-05		0	0	0	0.000338868	0	0	0	0	0	0
>SD_Bt-44209	0	0	0	0	0	0	0	0	0	0		0	4.51896e-05	0	0	0	0	0.000339299	0	0	0
>SD_Bt-44853	0	0	0	0	0	0	0	0	0	0		0	4.51896e-05	0	0.000338868	0	0	0	0	0	0
>SD_Bt-45078	0	0	0	0	0	0	0	0	0	0		6.34236e-05	0	0	0	0	0	0	0	0.000319234	0
>SD_Bt-45387	0	0	0	0	0	0	0	0	0	0		6.34236e-05	0	0	0	0	0	0	0	0.000319234	0
>SD_Bt-45372	0	0	0	0	0	0	0	6.24415e-05	0	0		0	0	0	0	0	0	0	0	0.000319234	0
>SD_Bt-45464	0	0	0	0	0	0	0	6.24415e-05	0	0		0	0	0	0	0	0	0	0	0.000319234	0
>SD_Bt-45624	0	0	0	0	0	0	0	6.24415e-05	0	0		0	0	0	0	0	0	0	0	0.000319234	0
>SD_Bt-46426	0	4.23729e-05	0	0	0	0	0	0	0.000338983	0		0	0	0	0	0	0	0	0	0	0
>SD_Bt-44064	3.30251e-05	4.23729e-05	0	0.000122242	0	6.46747e-05	0	0	0	0		0	1.50632e-05	0.000103972	0	0	0	0	0	0	0
>SD_Bt-45016	0	0	0	0	0	0	0	6.24415e-05	0	0		0	0	0	0	0	0.000149254	0.00016965	0	0	0
>SD_Bt-44496	0	0	0	0	0	0	0	0	0	0		0.000126847	0	0	0	0	0	0.000254475	0	0	0
>SD_Bt-45822	0	4.23729e-05	0	0	0	0	0	0	0	0		0	0	0	0.000338868	0	0	0	0	0	0
>SD_Bt-46027	0	4.23729e-05	0	0	0	0	0	0	0	0		0	0	0	0.000338868	0	0	0	0	0	0
>SD_Bt-46193	0	4.23729e-05	0	0	0	0	0	0	0	0		0	0	0	0.000338868	0	0	0	0	0	0
>SD_Bt-46317	0	4.23729e-05	0	0	0	0	0	0	0	0		0	0	0	0.000338868	0	0	0	0	0	0
>SD_Bt-46615	0	4.23729e-05	0	0	0	0	0	0	0	0		0	0	0	0.000338868	0	0	0	0	0	0
>SD_Bt-47028	0	4.23729e-05	0	0	0	0	0	0	0	0		0	0	0	0.000338868	0	0	0	0	0	0
>SD_Bt-45151	0	0	0	0	0	3.23373e-05	0	0	0	4.61084e-05		0	0	0	0	0.000301205	0	0	0	0	0
>SD_Bt-45555	0	0	0	0	0	3.23373e-05	0	0	0	4.61084e-05		0	0	0	0	0.000301205	0	0	0	0	0
>SD_Bt-45091	0	0	0	0	7.01213e-05	0	0	0	0	0		0	0	0	0	0	0.000149254	0	0	0.000159617	0
>SD_Bt-44446	0	0	0.000145222	0	0	0.000129349	0	0	0	0		0	0	0.000103972	0	0	0	0	0	0	0
>SD_Bt-44659	0	0	0	0	0	6.46747e-05	0	6.24415e-05	0	4.61084e-05		0	0	0	0	0	0	0	0	0	0.000203915
>SD_Bt-43529	0	0	0	0	0	0	0	0	0	0		0	0.00037658	0	0	0	0	0	0	0	0
>SD_Bt-44128	0	0	0	0	0	0	0	0	0	0.000276651		0	1.50632e-05	0	0	0	0	8.48248e-05	0	0	0
>SD_Bt-44290	0	0	0	0	0	3.23373e-05	0	0	0	0.000184434		0	0	0	0	0	0	0	0	0.000159617	0
>SD_Bt-45104	0	4.23729e-05	0	0	0	3.23373e-05	0	0	0	0		0	0	0	0	0.000301205	0	0	0	0	0
>SD_Bt-44489	0	0	0	6.1121e-05	0.000210364	0	0	0	0	0		0	0	0.000103972	0	0	0	0	0	0	0
>SD_Bt-45306	0	0	0.000290444	0	0	0	0	0	0	0		0	0	0	0	0	0	8.48248e-05	0	0	0
>SD_Bt-44830	1.65125e-05	4.23729e-05	0	0	0	0	0	0	0	0		0	1.50632e-05	0	0	0.000301205	0	0	0	0	0
>SD_Bt-45494	0	0	0.000145222	0	7.01213e-05	0	0	0	0	0		0	0	0	0	0	0	0	0	0.000159617	0
>SD_Bt-45525	0	0	0.000145222	0	7.01213e-05	0	0	0	0	0		0	0	0	0	0	0	0	0	0.000159617	0
>SD_Bt-44371	0	0	0	0	0	0	0	0.000374649	0	0		0	0	0	0	0	0	0	0	0	0
>SD_Bt-44254	0	0	0	0	0	0.000161687	0	0	0	0		0	1.50632e-05	0	0	0	0	0	0.000197355	0	0
>SD_Bt-44361	0	0	0	0	0	0.000129349	0	0	0	0		0	0	0	0	0	0	8.48248e-05	0	0.000159617	0
>SD_Bt-44725	0	0	0	0	0	6.46747e-05	0	0	0	0		0	0	0	0	0	0.000149254	0	0	0.000159617	0
>SD_Bt-44372	0	0	0	6.1121e-05	0	0	0	0.000312207	0	0		0	0	0	0	0	0	0	0	0	0
>SD_Bt-44176	1.65125e-05	0	0	6.1121e-05	0.000280485	0	0	0	0	0		0	1.50632e-05	0	0	0	0	0	0	0	0
>SD_Bt-44503	0	0	0	0	7.01213e-05	3.23373e-05	0	0	0	4.61084e-05		6.34236e-05	0	0	0	0	0	0	0	0.000159617	0
>SD_Bt-44139	0	0	0.000145222	0	0	0.000226361	0	0	0	0		0	0	0	0	0	0	0	0	0	0
>SD_Bt-46687	0	0	0	0	7.01213e-05	0	0	0	0	0		0	0	0	0	0.000301205	0	0	0	0	0
>SD_Bt-45947	0	0	0	0	0	3.23373e-05	0	0	0.000338983	0		0	0	0	0	0	0	0	0	0	0
>SD_Bt-46038	0	0	0	0	0	3.23373e-05	0	0	0.000338983	0		0	0	0	0	0	0	0	0	0	0
>SD_Bt-46326	0	0	0	0	0	3.23373e-05	0	0	0.000338983	0		0	0	0	0	0	0	0	0	0	0
>SD_Bt-46328	0	0	0	0	0	3.23373e-05	0	0	0.000338983	0		0	0	0	0	0	0	0	0	0	0
>SD_Bt-46378	0	0	0	0	0	3.23373e-05	0	0	0.000338983	0		0	0	0	0	0	0	0	0	0	0
>SD_Bt-46543	0	0	0	0	0	3.23373e-05	0	0	0.000338983	0		0	0	0	0	0	0	0	0	0	0
>SD_Bt-46565	0	0	0	0	0	3.23373e-05	0	0	0.000338983	0		0	0	0	0	0	0	0	0	0	0
>SD_Bt-46631	0	0	0	0	0	3.23373e-05	0	0	0.000338983	0		0	0	0	0	0	0	0	0	0	0
>SD_Bt-46729	0	0	0	0	0	3.23373e-05	0	0	0.000338983	0		0	0	0	0	0	0	0	0	0	0
>SD_Bt-47050	0	0	0	0	0	3.23373e-05	0	0	0.000338983	0		0	0	0	0	0	0	0	0	0	0
>SD_Bt-44622	0	0	0	0	0	3.23373e-05	0	0	0	4.61084e-05		0	0	0.000207943	0	0	0	8.48248e-05	0	0	0
>SD_Bt-45791	0	0	0	0	0	3.23373e-05	0	0	0	0		0	0	0	0.000338868	0	0	0	0	0	0
>SD_Bt-45963	0	0	0	0	0	3.23373e-05	0	0	0	0		0	0	0	0.000338868	0	0	0	0	0	0
>SD_Bt-46267	0	0	0	0	0	3.23373e-05	0	0	0	0		0	0	0	0.000338868	0	0	0	0	0	0
>SD_Bt-46413	0	0	0	0	0	3.23373e-05	0	0	0	0		0	0	0	0.000338868	0	0	0	0	0	0
>SD_Bt-46469	0	0	0	0	0	3.23373e-05	0	0	0	0		0	0	0	0.000338868	0	0	0	0	0	0
>SD_Bt-46967	0	0	0	0	0	3.23373e-05	0	0	0	0		0	0	0	0.000338868	0	0	0	0	0	0
>SD_Bt-45073	0	0	0	6.1121e-05	0	0	0	0	0	0		0	0	0	0	0	0.000149254	0	0	0.000159617	0
>SD_Bt-43792	0.000181638	4.23729e-05	0.000145222	0	0	0	0	0	0	0		0	0	0	0	0	0	0	0	0	0
>SD_Bt-45055	0	0	0	0	0	0	0	0	0.000338983	0		0	3.01264e-05	0	0	0	0	0	0	0	0
>SD_Bt-45196	0	0	0	0	0	0	0	0	0	0		0	3.01264e-05	0	0.000338868	0	0	0	0	0	0
>SD_Bt-45212	0	0	0	0	0	0	0	0	0	0		0	3.01264e-05	0	0.000338868	0	0	0	0	0	0
>SD_Bt-44882	0	0	0.000290444	0	0	3.23373e-05	0	0	0	4.61084e-05		0	0	0	0	0	0	0	0	0	0
>SD_Bt-44116	0	0	0	0	0	0	0	0	0	0.000368868		0	0	0	0	0	0	0	0	0	0
>SD_Bt-44119	0	0	0	0	0	0	0	0	0	0.000368868		0	0	0	0	0	0	0	0	0	0
>SD_Bt-44147	0	0	0	0	0	0	0	0	0	0.000368868		0	0	0	0	0	0	0	0	0	0
>SD_Bt-45054	0	0	0	0	7.01213e-05	0	0	0	0	0		0	0	0	0	0	0.000298507	0	0	0	0
>SD_Bt-44847	0	0	0	0	7.01213e-05	0	0	0	0	9.22169e-05		0	0	0	0	0	0	0	0	0	0.000203915
>SD_Bt-44287	0	4.23729e-05	0	0.000183363	0.000140243	0	0	0	0	0		0	0	0	0	0	0	0	0	0	0
>SD_Bt-45059	0	0	0	0	0	6.46747e-05	0	0	0	0		0	0	0	0	0.000301205	0	0	0	0	0
>SD_Bt-43816	9.90753e-05	0.000169492	0	0	0	9.7012e-05	0	0	0	0		0	0	0	0	0	0	0	0	0	0
>SD_Bt-45198	0	0	0	0	0	0	0	0	0	4.61084e-05		0	0	0	0	0	0	0	0	0.000319234	0
>SD_Bt-45730	0	0	0	0	0	0	0	0	0	0		6.34236e-05	0	0	0	0.000301205	0	0	0	0	0
>SD_Bt-46107	0	0	0	0	0	0	0	0	0	0		6.34236e-05	0	0	0	0.000301205	0	0	0	0	0
>SD_Bt-46683	0	0	0	0	0	0	0	0	0	0		6.34236e-05	0	0	0	0.000301205	0	0	0	0	0
>SD_Bt-47019	0	0	0	0	0	0	0	0	0	0		6.34236e-05	0	0	0	0.000301205	0	0	0	0	0
>SD_Bt-44339	0	0	0	0	0	0	0	0.000187324	0	9.22169e-05		0	0	0	0	0	0	8.48248e-05	0	0	0
>SD_Bt-44360	0	0	0	0	7.01213e-05	3.23373e-05	0	0	0	9.22169e-05		0	0	0	0	0	0	0.00016965	0	0	0
>SD_Bt-44286	1.65125e-05	0	0.000145222	0	0	0	0	0	0	0.000138325		6.34236e-05	0	0	0	0	0	0	0	0	0
>SD_Bt-44974	0	0	0	0	0	6.46747e-05	0	0	0	0		0	0	0	0	0	0.000298507	0	0	0	0
>SD_Bt-44483	1.65125e-05	0	0.000145222	6.1121e-05	0.000140243	0	0	0	0	0		0	0	0	0	0	0	0	0	0	0
>SD_Bt-44343	0	4.23729e-05	0	0	0	0	0	0	0	0		0.000317118	0	0	0	0	0	0	0	0	0
>SD_Bt-44331	0	0	0	0	0	0	0	0	0	0.000184434		0	1.50632e-05	0	0	0	0	0	0	0.000159617	0
>SD_Bt-44229	3.30251e-05	0	0	0.000122242	0.000140243	0	0	6.24415e-05	0	0		0	0	0	0	0	0	0	0	0	0
>SD_Bt-44623	0	0	0	0	0	0	0	0	0	0		0.000253694	0	0.000103972	0	0	0	0	0	0	0
>SD_Bt-44367	0	8.47458e-05	0.000145222	0	0	6.46747e-05	0	6.24415e-05	0	0		0	0	0	0	0	0	0	0	0	0
>SD_Bt-45883	0	0	0	0	0	0	0	0	0	0		0	0	0	0	0	0	0	0.000197355	0.000159617	0
>SD_Bt-46741	0	0	0	0	0	0	0	0	0	0		0	0	0	0	0	0	0	0.000197355	0.000159617	0
>SD_Bt-45010	0	0	0	0	0	0	0	0	0	9.22169e-05		0	0	0.000103972	0	0	0	0	0	0.000159617	0
>SD_Bt-44291	0	0	0	0	7.01213e-05	0	0	6.24415e-05	0	0.000138325		0	0	0	0	0	0	8.48248e-05	0	0	0
>SD_Bt-44441	3.30251e-05	4.23729e-05	0	0	0	0	0	0	0	4.61084e-05		0	0	0	0	0	0.000149254	8.48248e-05	0	0	0
>SD_Bt-46258	1.65125e-05	0	0	0	0	0	0	0	0.000338983	0		0	0	0	0	0	0	0	0	0	0
>SD_Bt-46406	1.65125e-05	0	0	0	0	0	0	0	0	0		0	0	0	0.000338868	0	0	0	0	0	0
>SD_Bt-46500	1.65125e-05	0	0	0	0	0	0	0	0	0		0	0	0	0.000338868	0	0	0	0	0	0
>SD_Bt-46635	1.65125e-05	0	0	0	0	0	0	0	0	0		0	0	0	0.000338868	0	0	0	0	0	0
>SD_Bt-46806	1.65125e-05	0	0	0	0	0	0	0	0	0		0	0	0	0.000338868	0	0	0	0	0	0
>SD_Bt-45341	0	0	0	0	0	0	0	0	0	4.61084e-05		0	0	0	0	0	0.000149254	0	0	0.000159617	0
>SD_Bt-46301	0	0	0	0	0	0	0	0	0.000338983	0		0	1.50632e-05	0	0	0	0	0	0	0	0
>SD_Bt-46305	0	0	0	0	0	0	0	0	0.000338983	0		0	1.50632e-05	0	0	0	0	0	0	0	0
>SD_Bt-46213	0	0	0	0	0	0	0	0	0	0		0	1.50632e-05	0	0.000338868	0	0	0	0	0	0
>SD_Bt-46414	0	0	0	0	0	0	0	0	0	0		0	1.50632e-05	0	0.000338868	0	0	0	0	0	0
>SD_Bt-43938	0	0	0	0	0	0.000291036	0	6.24415e-05	0	0		0	0	0	0	0	0	0	0	0	0
>SD_Bt-44745	0	0	0	0	0	0	0	0	0	9.22169e-05		6.34236e-05	0	0	0	0	0	0	0.000197355	0	0
>SD_Bt-44107	0	0	0.000145222	6.1121e-05	7.01213e-05	0	0	0	0	0		0	7.5316e-05	0	0	0	0	0	0	0	0
>SD_Bt-45107	0	0	0.000290444	6.1121e-05	0	0	0	0	0	0		0	0	0	0	0	0	0	0	0	0
>SD_Bt-45538	0	0	0	0	0	0	0	6.24415e-05	0	0		0	0	0	0	0	0	8.48248e-05	0	0	0.000203915
>SD_Bt-43868	0.000115588	4.23729e-05	0	0.000122242	7.01213e-05	0	0	0	0	0		0	0	0	0	0	0	0	0	0	0
>SD_Bt-44671	0	0	0	0	0	9.7012e-05	0	0	0	0		0	0	0.000103972	0	0	0.000149254	0	0	0	0
>SD_Bt-44476	0	0	0	0	0	3.23373e-05	0	0	0	0		6.34236e-05	0	0	0	0	0	0.000254475	0	0	0
>SD_Bt-44493	0	0	0	0	0.000140243	0	0	0.000124883	0	0		0	0	0	0	0	0	8.48248e-05	0	0	0
>SD_Bt-44681	0	8.47458e-05	0	6.1121e-05	0	0	0	0	0	0		0	0	0	0	0	0	0	0	0	0.000203915
>SD_Bt-46359	0	0	0.000145222	0	0	0	0	0	0	0		0	0	0	0	0	0	0	0	0	0.000203915
>SD_Bt-45102	0	0	0	0	0	3.23373e-05	0	0	0	0		0	1.50632e-05	0	0	0.000301205	0	0	0	0	0
>SD_Bt-44020	3.30251e-05	8.47458e-05	0	0.000183363	0	3.23373e-05	0	0	0	0		0	1.50632e-05	0	0	0	0	0	0	0	0
>SD_Bt-43627	0	0	0	0	0	0	0	0	0	9.22169e-05		0	0.000256074	0	0	0	0	0	0	0	0
>SD_Bt-44049	3.30251e-05	0	0.000145222	0	0	3.23373e-05	0	0	0	9.22169e-05		0	4.51896e-05	0	0	0	0	0	0	0	0
>SD_Bt-46117	0	0	0	0	0	0	0	0	0	4.61084e-05		0	0	0	0	0.000301205	0	0	0	0	0
>SD_Bt-46252	0	0	0	0	0	0	0	0	0	4.61084e-05		0	0	0	0	0.000301205	0	0	0	0	0
>SD_Bt-46432	0	0	0	0	0	0	0	0	0	4.61084e-05		0	0	0	0	0.000301205	0	0	0	0	0
>SD_Bt-46476	0	0	0	0	0	0	0	0	0	4.61084e-05		0	0	0	0	0.000301205	0	0	0	0	0
>SD_Bt-46483	0	0	0	0	0	0	0	0	0	4.61084e-05		0	0	0	0	0.000301205	0	0	0	0	0
>SD_Bt-46516	0	0	0	0	0	0	0	0	0	4.61084e-05		0	0	0	0	0.000301205	0	0	0	0	0
>SD_Bt-46558	0	0	0	0	0	0	0	0	0	4.61084e-05		0	0	0	0	0.000301205	0	0	0	0	0
>SD_Bt-46831	0	0	0	0	0	0	0	0	0	4.61084e-05		0	0	0	0	0.000301205	0	0	0	0	0
>SD_Bt-46975	0	0	0	0	0	0	0	0	0	4.61084e-05		0	0	0	0	0.000301205	0	0	0	0	0
>SD_Bt-46986	0	0	0	0	0	0	0	0	0	4.61084e-05		0	0	0	0	0.000301205	0	0	0	0	0
>SD_Bt-47035	0	0	0	0	0	0	0	0	0	4.61084e-05		0	0	0	0	0.000301205	0	0	0	0	0
>SD_Bt-44520	0	0	0	0	0	9.7012e-05	0	0	0	4.61084e-05		0	0	0	0	0	0	0	0	0	0.000203915
>SD_Bt-43553	0	0	0	0	0	0	0	0	0	0		0	0.000346453	0	0	0	0	0	0	0	0
>SD_Bt-43555	0	0	0	0	0	0	0	0	0	0		0	0.000346453	0	0	0	0	0	0	0	0
>SD_Bt-44581	3.30251e-05	0	0	0	0	0	0	0	0	0		0	0	0.000311915	0	0	0	0	0	0	0
>SD_Bt-45370	0	0	0	0	0	0	0	0	0	4.61084e-05		0	0	0	0	0	0.000298507	0	0	0	0
>SD_Bt-44874	0	0	0	0.000122242	0	0	0	6.24415e-05	0	0		0	0	0	0	0	0	0	0	0.000159617	0
>SD_Bt-44902	0	0	0	0	0	3.23373e-05	0	0	0	0		0	0	0.000311915	0	0	0	0	0	0	0
>SD_Bt-45089	0	0	0	0	0.000140243	0	0	0	0	0		0	0	0	0	0	0	0	0	0	0.000203915
>SD_Bt-45169	0	0	0	0	0.000140243	0	0	0	0	0		0	0	0	0	0	0	0	0	0	0.000203915
>SD_Bt-45253	0	0	0	0	0.000140243	0	0	0	0	0		0	0	0	0	0	0	0	0	0	0.000203915
>SD_Bt-45508	0	0	0	0	0.000140243	0	0	0	0	0		0	0	0	0	0	0	0	0	0	0.000203915
>SD_Bt-47110	0	4.23729e-05	0	0	0	0	0	0	0	0		0	0	0	0	0.000301205	0	0	0	0	0
>SD_Bt-44264	0	0	0.000145222	0	7.01213e-05	9.7012e-05	0	0	0	0		0	3.01264e-05	0	0	0	0	0	0	0	0
>SD_Bt-44689	0	0	0	0	0	0	0	0	0	0.000138325		0	0	0	0	0	0	0	0	0	0.000203915
>SD_Bt-44957	0	0	0	0	0	0	0	0	0	0.000138325		0	0	0	0	0	0	0	0	0	0.000203915
>SD_Bt-44138	0	0	0	6.1121e-05	0	0.000161687	0	0	0	0		0	1.50632e-05	0.000103972	0	0	0	0	0	0	0
>SD_Bt-43710	0.000214663	0.000127119	0	0	0	0	0	0	0	0		0	0	0	0	0	0	0	0	0	0
>SD_Bt-44639	0	0	0	6.1121e-05	0.000280485	0	0	0	0	0		0	0	0	0	0	0	0	0	0	0
>SD_Bt-44645	0	0	0	6.1121e-05	0.000280485	0	0	0	0	0		0	0	0	0	0	0	0	0	0	0
>SD_Bt-45391	0	0	0	0	0	3.23373e-05	0	0	0	0		0	0	0.000103972	0	0	0	0	0	0	0.000203915
>SD_Bt-44491	0	4.23729e-05	0	6.1121e-05	7.01213e-05	0	0	6.24415e-05	0	0		0	0	0.000103972	0	0	0	0	0	0	0
>SD_Bt-30688	0	0	0	0	0	0	0	0	0	0		0.000126847	1.50632e-05	0	0	0	0	0	0.000197355	0	0
>SD_Bt-44981	0	0	0	0	0	3.23373e-05	0	6.24415e-05	0	0		0	0	0	0	0	0	8.48248e-05	0	0.000159617	0
>SD_Bt-44211	3.30251e-05	4.23729e-05	0	6.1121e-05	0.000140243	0	0	6.24415e-05	0	0		0	0	0	0	0	0	0	0	0	0
>SD_Bt-44387	0	0	0	0	7.01213e-05	0	0	0	0	0		0.000253694	1.50632e-05	0	0	0	0	0	0	0	0
>SD_Bt-44063	0	4.23729e-05	0	0	7.01213e-05	0.000226361	0	0	0	0		0	0	0	0	0	0	0	0	0	0
>SD_Bt-44392	0	0.000127119	0	0	0	0	0	0	0	0		0.000126847	0	0	0	0	0	8.48248e-05	0	0	0
>SD_Bt-44516	0	0	0	0	0	0	0	6.24415e-05	0	0		0.000190271	0	0	0	0	0	8.48248e-05	0	0	0
>SD_Bt-44224	0	0	0	0	0	0.000161687	0	0	0	0		0	1.50632e-05	0	0	0	0	0	0	0.000159617	0
>SD_Bt-44280	0	4.23729e-05	0	0	0	0.000129349	0	0	0	0		0	1.50632e-05	0	0	0	0.000149254	0	0	0	0
>SD_Bt-44558	0	0	0	0	0	0	0	6.24415e-05	0	4.61084e-05		0	3.01264e-05	0	0	0	0	0	0.000197355	0	0
>SD_Bt-44624	1.65125e-05	4.23729e-05	0.000145222	6.1121e-05	7.01213e-05	0	0	0	0	0		0	0	0	0	0	0	0	0	0	0
>SD_Bt-44747	0	0	0	0	7.01213e-05	0	0	0	0	4.61084e-05		0	1.50632e-05	0	0	0	0	0	0	0	0.000203915
>SD_Bt-45034	0	0	0	0	0	0	0	0	0	0		0.000126847	0	0.000207943	0	0	0	0	0	0	0
>SD_Bt-44315	1.65125e-05	4.23729e-05	0	0	0	0	0	0.000124883	0	4.61084e-05		0	0	0.000103972	0	0	0	0	0	0	0
>SD_Bt-45804	0	0	0	0	0	3.23373e-05	0	0	0	0		0	0	0	0	0.000301205	0	0	0	0	0
>SD_Bt-45944	0	0	0	0	0	3.23373e-05	0	0	0	0		0	0	0	0	0.000301205	0	0	0	0	0
>SD_Bt-46310	0	0	0	0	0	3.23373e-05	0	0	0	0		0	0	0	0	0.000301205	0	0	0	0	0
>SD_Bt-46381	0	0	0	0	0	3.23373e-05	0	0	0	0		0	0	0	0	0.000301205	0	0	0	0	0
>SD_Bt-46532	0	0	0	0	0	3.23373e-05	0	0	0	0		0	0	0	0	0.000301205	0	0	0	0	0
>SD_Bt-46572	0	0	0	0	0	3.23373e-05	0	0	0	0		0	0	0	0	0.000301205	0	0	0	0	0
>SD_Bt-43970	0	4.23729e-05	0	0	0	0.000291036	0	0	0	0		0	0	0	0	0	0	0	0	0	0
>SD_Bt-44953	0	0	0.000145222	0	0	0	0	0.000187324	0	0		0	0	0	0	0	0	0	0	0	0
>SD_Bt-44326	0	0	0	0	0	0	0	0	0	0		0.000317118	1.50632e-05	0	0	0	0	0	0	0	0
>SD_Bt-00518	0	0	0	0	0	0	0	0	0	0		0	3.01264e-05	0	0	0.000301205	0	0	0	0	0
>SD_Bt-44053	0	0	0	0.000122242	0	0.000194024	0	0	0	0		0	1.50632e-05	0	0	0	0	0	0	0	0
>SD_Bt-43876	0	4.23729e-05	0	0	7.01213e-05	9.7012e-05	0	0	0	4.61084e-05		0	7.5316e-05	0	0	0	0	0	0	0	0
>SD_Bt-45070	0	0	0	0	0	3.23373e-05	0	0	0	0		0	0	0	0	0	0.000298507	0	0	0	0
>SD_Bt-45500	0	0	0	0	0	3.23373e-05	0	0	0	0		0	0	0	0	0	0.000298507	0	0	0	0
>SD_Bt-45666	0	0	0	0	0	3.23373e-05	0	0	0	0		0	0	0	0	0	0.000298507	0	0	0	0
>SD_Bt-45672	0	0	0	0	0	3.23373e-05	0	0	0	0		0	0	0	0	0	0.000298507	0	0	0	0
>SD_Bt-45674	0	0	0	0	0	3.23373e-05	0	0	0	0		0	0	0	0	0	0.000298507	0	0	0	0
>SD_Bt-45436	0	0	0	0	0	0	0	0	0	0		0.000126847	0	0	0	0	0	0	0	0	0.000203915
>SD_Bt-45480	0	0	0	0	0	0	0	0	0	0		0.000126847	0	0	0	0	0	0	0	0	0.000203915
>SD_Bt-43889	0	0	0	0	0	0	0	0.000124883	0	0		0	0.000120506	0	0	0	0	8.48248e-05	0	0	0
>SD_Bt-44779	0	0	0	0.000122242	0	0	0	0	0	0		0	0	0.000207943	0	0	0	0	0	0	0
>SD_Bt-45668	0	0	0	0	7.01213e-05	0	0	6.24415e-05	0	0		0	0	0	0	0	0	0	0.000197355	0	0
>SD_Bt-45135	0	0	0	0	0	0	0	0	0	0		0	0	0	0	0	0	0.00016965	0	0.000159617	0
>SD_Bt-44642	0	0	0	0	0	3.23373e-05	0	6.24415e-05	0	0		0	3.01264e-05	0	0	0	0	0	0	0	0.000203915
>SD_Bt-45244	0	0	0	0	0	0	0	0.000124883	0	0		0	0	0	0	0	0	0	0	0	0.000203915
>SD_Bt-45511	0	0	0	0	0	0	0	0.000124883	0	0		0	0	0	0	0	0	0	0	0	0.000203915
>SD_Bt-45216	0	0	0	6.1121e-05	7.01213e-05	0	0	0	0	0		0	0	0	0	0	0	0	0.000197355	0	0
>SD_Bt-45403	0	0	0	6.1121e-05	7.01213e-05	0	0	0	0	0		0	0	0	0	0	0	0	0.000197355	0	0
>SD_Bt-44908	1.65125e-05	0	0	0	0	0	0	0	0	0		0	0	0.000311915	0	0	0	0	0	0	0
>SD_Bt-45443	0	0	0.000145222	0	0	3.23373e-05	0	0	0	0		0	0	0	0	0	0.000149254	0	0	0	0
>SD_Bt-44374	0	0	0	0	0	6.46747e-05	0	0	0	9.22169e-05		0	0	0	0	0	0	0.00016965	0	0	0
>SD_Bt-44395	0	0	0	0	0	3.23373e-05	0	6.24415e-05	0	4.61084e-05		0	1.50632e-05	0	0	0	0	0.00016965	0	0	0
>SD_Bt-44073	6.60502e-05	0	0	0.000122242	0	3.23373e-05	0	0	0	0		0	0	0.000103972	0	0	0	0	0	0	0
>SD_Bt-44177	0	0.000254237	0	0	7.01213e-05	0	0	0	0	0		0	0	0	0	0	0	0	0	0	0
>SD_Bt-45645	0	0	0.000290444	0	0	3.23373e-05	0	0	0	0		0	0	0	0	0	0	0	0	0	0
>SD_Bt-44159	0	0	0	0	0	0	0	0	0	0.000322759		0	0	0	0	0	0	0	0	0	0
>SD_Bt-44223	0	0	0	0	0	0	0	0	0	0.000322759		0	0	0	0	0	0	0	0	0	0
>SD_Bt-44234	0	0	0	0	0	0	0	0	0	0.000322759		0	0	0	0	0	0	0	0	0	0
>SD_Bt-45345	0	0	0	0	0	0	0	0.000124883	0	0		0	0	0	0	0	0	0	0.000197355	0	0
>SD_Bt-44338	1.65125e-05	0	0	0.000305605	0	0	0	0	0	0		0	0	0	0	0	0	0	0	0	0
>SD_Bt-44208	0	0	0.000145222	0	0	0.000161687	0	0	0	0		0	1.50632e-05	0	0	0	0	0	0	0	0
>SD_Bt-45435	0	0	0	0	0	3.23373e-05	0	0	0	0		0	0	0	0	0	0	8.48248e-05	0	0	0.000203915
>SD_Bt-37533	0	0	0	6.1121e-05	0	0	0	6.24415e-05	0	0		0	0	0	0	0	0	0	0.000197355	0	0
>SD_Bt-45700	0	0	0	0	0	0	0	0	0	0		0	0	0	0	0	0	0	0	0.000319234	0
>SD_Bt-46034	0	0	0	0	0	0	0	0	0	0		0	0	0	0	0	0	0	0	0.000319234	0
>SD_Bt-46110	0	0	0	0	0	0	0	0	0	0		0	0	0	0	0	0	0	0	0.000319234	0
>SD_Bt-46114	0	0	0	0	0	0	0	0	0	0		0	0	0	0	0	0	0	0	0.000319234	0
>SD_Bt-46183	0	0	0	0	0	0	0	0	0	0		0	0	0	0	0	0	0	0	0.000319234	0
>SD_Bt-46204	0	0	0	0	0	0	0	0	0	0		0	0	0	0	0	0	0	0	0.000319234	0
>SD_Bt-46232	0	0	0	0	0	0	0	0	0	0		0	0	0	0	0	0	0	0	0.000319234	0
>SD_Bt-46290	0	0	0	0	0	0	0	0	0	0		0	0	0	0	0	0	0	0	0.000319234	0
>SD_Bt-46291	0	0	0	0	0	0	0	0	0	0		0	0	0	0	0	0	0	0	0.000319234	0
>SD_Bt-46297	0	0	0	0	0	0	0	0	0	0		0	0	0	0	0	0	0	0	0.000319234	0
>SD_Bt-46544	0	0	0	0	0	0	0	0	0	0		0	0	0	0	0	0	0	0	0.000319234	0
>SD_Bt-46580	0	0	0	0	0	0	0	0	0	0		0	0	0	0	0	0	0	0	0.000319234	0
>SD_Bt-46620	0	0	0	0	0	0	0	0	0	0		0	0	0	0	0	0	0	0	0.000319234	0
>SD_Bt-46650	0	0	0	0	0	0	0	0	0	0		0	0	0	0	0	0	0	0	0.000319234	0
>SD_Bt-46849	0	0	0	0	0	0	0	0	0	0		0	0	0	0	0	0	0	0	0.000319234	0
>SD_Bt-46960	0	0	0	0	0	0	0	0	0	0		0	0	0	0	0	0	0	0	0.000319234	0
>SD_Bt-46970	0	0	0	0	0	0	0	0	0	0		0	0	0	0	0	0	0	0	0.000319234	0
>SD_Bt-46976	0	0	0	0	0	0	0	0	0	0		0	0	0	0	0	0	0	0	0.000319234	0
>SD_Bt-47022	0	0	0	0	0	0	0	0	0	0		0	0	0	0	0	0	0	0	0.000319234	0
>SD_Bt-47049	0	0	0	0	0	0	0	0	0	0		0	0	0	0	0	0	0	0	0.000319234	0
>SD_Bt-47083	0	0	0	0	0	0	0	0	0	0		0	0	0	0	0	0	0	0	0.000319234	0
>SD_Bt-47087	0	0	0	0	0	0	0	0	0	0		0	0	0	0	0	0	0	0	0.000319234	0
>SD_Bt-43809	0.000148613	0.000169492	0	0	0	0	0	0	0	0		0	0	0	0	0	0	0	0	0	0
>SD_Bt-45004	0	0	0	0	0	0	0	0	0	0		6.34236e-05	0	0	0	0	0	0.000254475	0	0	0
>SD_Bt-44391	0	0	0	0	7.01213e-05	9.7012e-05	0	0	0	4.61084e-05		0	0	0.000103972	0	0	0	0	0	0	0
>SD_Bt-44579	0	0	0	0	0	0	0	0	0	0		0.000317118	0	0	0	0	0	0	0	0	0
>SD_Bt-46380	0	0	0	0	0	0	0	0	0	0		0	1.50632e-05	0	0	0.000301205	0	0	0	0	0
>SD_Bt-46489	0	0	0	0	0	0	0	0	0	0		0	1.50632e-05	0	0	0.000301205	0	0	0	0	0
>SD_Bt-47002	0	0	0	0	0	0	0	0	0	0		0	1.50632e-05	0	0	0.000301205	0	0	0	0	0
>SD_Bt-00050	0	4.23729e-05	0	0	0	0	0	0	0	0		0	0	0.000103972	0	0	0	0.00016965	0	0	0
>SD_Bt-44336	0	0	0	0	0	0	0	0	0	0.000230542		0	0	0	0	0	0	8.48248e-05	0	0	0
>SD_Bt-43828	0	0	0	0	0	0	0	0	0	0		0	0.000165695	0	0	0	0.000149254	0	0	0	0
>SD_Bt-45694	0	0	0.000145222	0	0	0	0	0	0	0		0	0	0	0	0	0	0.00016965	0	0	0
>SD_Bt-44666	3.30251e-05	0	0.000145222	0	0	3.23373e-05	0	0	0	0		0	0	0.000103972	0	0	0	0	0	0	0
>SD_Bt-45397	0	0	0	0	7.01213e-05	0	0	0	0	4.61084e-05		0	0	0	0	0	0	0	0.000197355	0	0
>SD_Bt-44153	0	0	0	0	0	0.000194024	0	0	0	0		0	1.50632e-05	0.000103972	0	0	0	0	0	0	0
>SD_Bt-44098	6.60502e-05	0	0	0	0	9.7012e-05	0	0	0	0		0	0	0	0	0	0.000149254	0	0	0	0
>SD_Bt-45489	0	0	0	0	0	0	0	0	0	0		0	0	0.000311915	0	0	0	0	0	0	0
>SD_Bt-45612	0	0	0	0	0	0	0	0	0	0		0	0	0.000311915	0	0	0	0	0	0	0
>SD_Bt-44413	0	0	0	0	0	0.000161687	0	0	0	0		0	0	0	0	0	0.000149254	0	0	0	0
>SD_Bt-44464	3.30251e-05	0	0.000145222	6.1121e-05	7.01213e-05	0	0	0	0	0		0	0	0	0	0	0	0	0	0	0
>SD_Bt-46235	0	0	0	0	0	0	0	0	0	0		0	0	0	0	0	0.000149254	0	0	0.000159617	0
>SD_Bt-46526	0	0	0	0	0	0	0	0	0	0		0	0	0	0	0	0.000149254	0	0	0.000159617	0
>SD_Bt-46575	0	0	0	0	0	0	0	0	0	0		0	0	0	0	0	0.000149254	0	0	0.000159617	0
>SD_Bt-46601	0	0	0	0	0	0	0	0	0	0		0	0	0	0	0	0.000149254	0	0	0.000159617	0
>SD_Bt-46839	0	0	0	0	0	0	0	0	0	0		0	0	0	0	0	0.000149254	0	0	0.000159617	0
>SD_Bt-43690	0.000247688	0	0	6.1121e-05	0	0	0	0	0	0		0	0	0	0	0	0	0	0	0	0
>SD_Bt-44313	0	0	0	6.1121e-05	0	0	0	6.24415e-05	0	0.000184434		0	0	0	0	0	0	0	0	0	0
>SD_Bt-45862	0	0	0	0	0	0	0	0	0	0		0	0	0.000103972	0	0	0	0	0	0	0.000203915
>SD_Bt-46287	0	0	0	0	0	0	0	0	0	0		0	0	0.000103972	0	0	0	0	0	0	0.000203915
>SD_Bt-46757	0	0	0	0	0	0	0	0	0	0		0	0	0.000103972	0	0	0	0	0	0	0.000203915
>SD_Bt-45509	0	0	0	0	0	0	0	0	0	0		6.34236e-05	0	0	0	0	0	8.48248e-05	0	0.000159617	0
>SD_Bt-44813	0	0	0	0	0	0	0	0	0	0		0	1.50632e-05	0.000207943	0	0	0	8.48248e-05	0	0	0
>SD_Bt-33894	0	0	0	0	0	0	0	0	0	0		0.000126847	0.000180758	0	0	0	0	0	0	0	0
>SD_Bt-44325	0	0	0.000145222	0	0	0.000161687	0	0	0	0		0	0	0	0	0	0	0	0	0	0
>SD_Bt-45224	0	0	0	0	0	0	0	6.24415e-05	0	0		0	0	0	0	0	0	8.48248e-05	0	0.000159617	0
>SD_Bt-44097	4.95376e-05	4.23729e-05	0	0	0	6.46747e-05	0	0	0	4.61084e-05		0	0	0.000103972	0	0	0	0	0	0	0
>SD_Bt-44877	0	4.23729e-05	0.000145222	0	0	0	0	0	0	0		0	1.50632e-05	0.000103972	0	0	0	0	0	0	0
>SD_Bt-44588	0	0	0	0.000305605	0	0	0	0	0	0		0	0	0	0	0	0	0	0	0	0
>SD_Bt-44196	0	0	0	0	7.01213e-05	0	0	0	0	0		0.000190271	4.51896e-05	0	0	0	0	0	0	0	0
>SD_Bt-45473	0	0	0.000290444	0	0	0	0	0	0	0		0	1.50632e-05	0	0	0	0	0	0	0	0
>SD_Bt-47040	0	0	0.000145222	0	0	0	0	0	0	0		0	0	0	0	0	0	0	0	0.000159617	0
>SD_Bt-44017	0	0	0	0	0	0.000258699	0	0	0	4.61084e-05		0	0	0	0	0	0	0	0	0	0
>SD_Bt-44653	0	0	0.000145222	0	0	9.7012e-05	0	6.24415e-05	0	0		0	0	0	0	0	0	0	0	0	0
>SD_Bt-45617	0	0	0	6.1121e-05	0	0	0	0	0	4.61084e-05		0	0	0	0	0	0	0	0.000197355	0	0
>SD_Bt-44880	0	4.23729e-05	0	0	0	6.46747e-05	0	0	0	0		0	0	0	0	0	0	0	0.000197355	0	0
>SD_Bt-44887	0	0	0.000145222	0	0	3.23373e-05	0	0.000124883	0	0		0	0	0	0	0	0	0	0	0	0
>SD_Bt-00128	0	0	0	0	0	0	0	0	0	0		0	0.000301264	0	0	0	0	0	0	0	0
>SD_Bt-44380	0	0	0	0	0	3.23373e-05	0	0	0	0		0.000253694	1.50632e-05	0	0	0	0	0	0	0	0
>SD_Bt-44766	0	0	0	0	0	9.7012e-05	0	0	0	0		0	0	0	0	0	0	0	0	0	0.000203915
>SD_Bt-44790	0	0	0	6.1121e-05	7.01213e-05	0	0	0	0	0		0	0	0	0	0	0	0.00016965	0	0	0
>SD_Bt-44185	3.30251e-05	0.000127119	0	0	0.000140243	0	0	0	0	0		0	0	0	0	0	0	0	0	0	0
>SD_Bt-44006	3.30251e-05	0.000169492	0	0	0	9.7012e-05	0	0	0	0		0	0	0	0	0	0	0	0	0	0
>SD_Bt-44716	0	0	0.000145222	6.1121e-05	0	0	0	0	0	9.22169e-05		0	0	0	0	0	0	0	0	0	0
>SD_Bt-45967	0	0	0	0	0	0	0	0	0	0		0	0	0	0	0	0.000298507	0	0	0	0
>SD_Bt-46211	0	0	0	0	0	0	0	0	0	0		0	0	0	0	0	0.000298507	0	0	0	0
>SD_Bt-46238	0	0	0	0	0	0	0	0	0	0		0	0	0	0	0	0.000298507	0	0	0	0
>SD_Bt-46264	0	0	0	0	0	0	0	0	0	0		0	0	0	0	0	0.000298507	0	0	0	0
>SD_Bt-46559	0	0	0	0	0	0	0	0	0	0		0	0	0	0	0	0.000298507	0	0	0	0
>SD_Bt-46605	0	0	0	0	0	0	0	0	0	0		0	0	0	0	0	0.000298507	0	0	0	0
>SD_Bt-46646	0	0	0	0	0	0	0	0	0	0		0	0	0	0	0	0.000298507	0	0	0	0
>SD_Bt-46775	0	0	0	0	0	0	0	0	0	0		0	0	0	0	0	0.000298507	0	0	0	0
>SD_Bt-46851	0	0	0	0	0	0	0	0	0	0		0	0	0	0	0	0.000298507	0	0	0	0
>SD_Bt-47077	0	0	0	0	0	0	0	0	0	0		0	0	0	0	0	0.000298507	0	0	0	0
>SD_Bt-44093	3.30251e-05	4.23729e-05	0.000145222	0	0	3.23373e-05	0	0	0	0		0	4.51896e-05	0	0	0	0	0	0	0	0
>SD_Bt-44763	3.30251e-05	0	0	6.1121e-05	0	0	0	0	0	0		0	0	0	0	0	0	0	0	0	0.000203915
>SD_Bt-44751	0	0	0	0	7.01213e-05	0	0	0	0	0		0	3.01264e-05	0	0	0	0	0	0.000197355	0	0
>SD_Bt-45007	0	0	0	0	7.01213e-05	0	0	0	0	0		0	3.01264e-05	0	0	0	0	0	0.000197355	0	0
>SD_Bt-44166	0	0.00029661	0	0	0	0	0	0	0	0		0	0	0	0	0	0	0	0	0	0
>SD_Bt-44210	0	0.00029661	0	0	0	0	0	0	0	0		0	0	0	0	0	0	0	0	0	0
>SD_Bt-44776	0	0	0	0	0	0	0	0	0	0		0.000126847	0	0	0	0	0	0.00016965	0	0	0
>SD_Bt-45032	0	0	0	0	0	0	0	0	0	0		0.000126847	0	0	0	0	0	0.00016965	0	0	0
>SD_Bt-45559	0	0	0	0	0	0	0	0	0	9.22169e-05		0	0	0	0	0	0	0	0	0	0.000203915
>SD_Bt-44555	0	0	0	0	0	0	0	0	0	9.22169e-05		0	1.50632e-05	0.000103972	0	0	0	8.48248e-05	0	0	0
>SD_Bt-44556	0	0	0	0	7.01213e-05	0	0	0.000124883	0	0		0	1.50632e-05	0	0	0	0	8.48248e-05	0	0	0
>SD_Bt-44696	0	4.23729e-05	0	0	0	0	0	0	0	0		6.34236e-05	0	0.000103972	0	0	0	8.48248e-05	0	0	0
[truncated: 2,155 more rows]
