# Supplementary material for: Feeding Essential Oils to Neonatal Holstein Dairy Calves Results in Increased Ruminal Prevotellaceae Abundance and Propionate Concentrations
Source: Microorganisms. 2019 May 1;7(5):120. doi: 10.3390/microorganisms7050120 (PMC6560426; doi:10.3390/microorganisms7050120)
Supplement: Supplementary file 1 [file microorganisms-07-00120-s001.zip › microorganisms-488680-suppl/Poudel et al EO Supp Table 3.xlsx]

## Sheet: Title
Supplementary Table 2 Pearson correlation analysis between main OTUs and SCFA parameters

## Sheet: Pearson correlatt. and P values
	SD_Bt-00966		SD_Bt-00976		SD_Bt-00009		SD_Bt-00974		SD_Bt-00980		SD_Bt-00967		SD_Bt-00975		SD_Bt-00977
	Pearson - r	P value	Pearson - r	P value	Pearson - r	P value	Pearson - r	P value	Pearson - r	P value	Pearson - r	P value	Pearson - r	P value	Pearson - r	P value
Acetate	-0.16593	0.646858	-0.367216	0.296553	-0.244966	0.495151	0.207265	0.565588	0.100648	0.78205	-0.228588	0.525282	0.00237546	0.994804	-0.127824	0.724909
Propionate	0.0600074	0.869205	-0.329642	0.352288	-0.382629	0.275151	0.253099	0.48047	0.00669952	0.985345	-0.268483	0.453229	-0.106835	0.768949	-0.0596897	0.869893
Butyrate	-0.358509	0.309023	-0.272378	0.446445	-0.0569125	0.875906	-0.0505942	0.889608	0.176478	0.625754	-0.174569	0.629557	-0.0648453	0.858746	-0.123062	0.734843
IsoButyrate	0.181692	0.615412	-0.061842	0.865237	-0.0778294	0.830776	0.26314	0.46261	-0.0310105	0.93223	-0.254338	0.47825	-0.48544	0.154943	-0.0401816	0.912244
Valerate	0.0415608	0.909243	-0.216344	0.548283	-0.205175	0.569601	0.0347784	0.924014	-0.00843225	0.981556	-0.302511	0.395563	-0.141589	0.696409	-0.0275618	0.939754
IsoValerate	0.267381	0.455157	-0.0739224	0.839176	0.0819838	0.821861	0.154633	0.669713	-0.020351	0.955501	-0.215209	0.550434	-0.501202	0.140007	-0.0104054	0.977241
Acetate : Propionate	-0.471361	0.169065	0.0584276	0.872625	0.596228	0.068874	-0.156624	0.665667	0.130903	0.718506	0.0922159	0.799984	0.230465	0.521793	-0.170439	0.637808
Total VFA	-0.0889978	0.806852	-0.355425	0.313505	-0.289876	0.416547	0.193639	0.591943	0.0699875	0.84765	-0.268999	0.452327	-0.0767565	0.833081	-0.100553	0.782252
	SD_Bt-00983		SD_Bt-00179		SD_Bt-00978		SD_Bt-00291		SD_Bt-00070		SD_Bt-00968		SD_Bt-00984		SD_Bt-30048
	Pearson - r	P value	Pearson - r	P value	Pearson - r	P value	Pearson - r	P value	Pearson - r	P value	Pearson - r	P value	Pearson - r	P value	Pearson - r	P value
Acetate	-0.328537	0.354002	0.521442	0.122169	-0.0512532	0.888178	-0.0791101	0.828026	-0.18463	0.609609	0.125539	0.729671	0.330097	0.351584	-0.191325	0.596463
Propionate	-0.372112	0.289662	0.364227	0.300803	0.15856	0.66174	-0.018771	0.958953	-0.344914	0.329034	0.206391	0.567266	0.412574	0.236063	-0.233018	0.517059
Butyrate	0.0206745	0.954794	0.304967	0.391545	-0.24597	0.493329	0.222778	0.536147	-0.11942	0.742463	0.356386	0.312105	0.0712256	0.844982	-0.0386834	0.915507
IsoButyrate	-0.181154	0.616476	0.0322779	0.929466	0.166953	0.6448	-0.10021	0.782978	-0.178388	0.62196	0.240034	0.504147	0.498457	0.142541	0.0179496	0.960748
Valerate	-0.0685949	0.850653	0.129689	0.721028	0.0440022	0.903931	0.14342	0.692644	-0.297731	0.403441	0.163161	0.652436	0.40859	0.241072	-0.243756	0.497352
IsoValerate	-0.198946	0.581625	-0.00866386	0.981049	0.172159	0.634368	-0.0915297	0.801448	-0.0454795	0.900719	0.207713	0.564729	0.433988	0.210157	0.140219	0.699231
Acetate : Propionate	0.230547	0.52164	0.086304	0.81261	-0.46354	0.17723	-0.141391	0.696817	0.574677	0.0822608	-0.237339	0.50909	-0.262897	0.463039	0.244081	0.49676
Total VFA	-0.302216	0.396047	0.431176	0.213461	0.0153594	0.966409	0.0014039	0.996929	-0.269182	0.452008	0.209406	0.561488	0.373232	0.288097	-0.206095	0.567834
	SD_Bt-00986		SD_Bt-00995		SD_Bt-31954		SD_Bt-00718		SD_Bt-00989		SD_Bt-00988		SD_Bt-00985		SD_Bt-36860
	Pearson - r	P value	Pearson - r	P value	Pearson - r	P value	Pearson - r	P value	Pearson - r	P value	Pearson - r	P value	Pearson - r	P value	Pearson - r	P value
Acetate	-0.280111	0.433113	0.259017	0.469908	-0.0873555	0.810361	-0.0235234	0.948571	0.00502278	0.989013	0.207495	0.565147	-0.144665	0.690085	-0.369065	0.293941
Propionate	-0.0603806	0.868398	0.224527	0.532868	0.0147924	0.967649	-0.255472	0.476222	0.027377	0.940158	0.118802	0.743757	0.0493864	0.89223	-0.319462	0.368234
Butyrate	-0.331965	0.348699	0.733093	0.0158527	0.0398155	0.913041	-0.0691382	0.849481	-0.0893333	0.806135	0.598054	0.0678101	-0.138317	0.703154	-0.341865	0.333612
IsoButyrate	0.03603	0.921287	0.0531025	0.884165	0.221574	0.538409	-0.561541	0.0911879	0.0415901	0.909179	-0.0759052	0.834911	0.0605635	0.868002	-0.313255	0.378131
Valerate	-0.0075497	0.983486	0.634553	0.0487511	-0.0406631	0.911196	-0.288339	0.419134	0.0412748	0.909865	0.458954	0.182125	0.0402276	0.912144	-0.216846	0.547333
IsoValerate	0.0841504	0.817219	-0.0114354	0.974988	0.263386	0.462176	-0.539901	0.107198	-0.0328228	0.928277	-0.138659	0.702447	0.0997154	0.784029	-0.347764	0.324786
Acetate : Propionate	-0.440292	0.202858	-0.0320657	0.929928	-0.194312	0.590631	0.558081	0.0936373	0.05906	0.871256	0.0783234	0.829715	-0.39678	0.256266	0.0150081	0.967177
Total VFA	-0.192687	0.593802	0.371864	0.290008	-0.025509	0.944235	-0.164804	0.649125	0.00497099	0.989126	0.266928	0.45595	-0.0568517	0.876038	-0.367875	0.295621
	SD_Bt-00979		SD_Bt-00998		SD_Bt-00992		SD_Bt-00125		SD_Bt-00993		SD_Bt-00732		SD_Bt-32818
	Pearson - r	P value	Pearson - r	P value	Pearson - r	P value	Pearson - r	P value	Pearson - r	P value	Pearson - r	P value	Pearson - r	P value
Acetate	0.258579	0.470686	-0.30737	0.387632	0.361048	0.305359	-0.0387261	0.915414	0.131348	0.717582	0.206645	0.566777	0.126331	0.72802
Propionate	0.142541	0.694451	-0.216435	0.54811	0.252435	0.481662	-0.138348	0.703089	-0.00924563	0.979777	0.139634	0.700436	0.13886	0.702032
Butyrate	-0.00608932	0.98668	-0.339959	0.33649	0.621998	0.0548415	-0.0917232	0.801035	0.148951	0.681303	0.654345	0.0400947	0.165603	0.647515
IsoButyrate	-0.0196395	0.957055	-0.111993	0.758065	0.0165127	0.963888	-0.49232	0.14831	-0.12986	0.720674	-0.0352528	0.92298	0.2255	0.531047
Valerate	0.0063409	0.98613	-0.167921	0.642856	0.411758	0.237084	-0.157092	0.664716	-0.0351222	0.923265	0.591602	0.0716181	-0.0146065	0.968055
IsoValerate	-0.0289406	0.936745	-0.120056	0.74113	-0.101013	0.781274	-0.505052	0.136498	-0.121137	0.738867	-0.104454	0.773983	0.13022	0.719925
Acetate : Propionate	0.101545	0.780147	-0.165732	0.647256	0.0220373	0.951817	0.230205	0.522276	0.217355	0.546369	0.0309316	0.932402	-0.0729355	0.8413
Total VFA	0.170005	0.638677	-0.289163	0.417746	0.387764	0.268213	-0.112912	0.75613	0.0682095	0.851484	0.297329	0.404107	0.136502	0.706904
